# Supplementary material for: Salicylic Acid Mitigates Drought-Stress-Induced Oxidative Damage in Ilex rotunda Through Tissue-Specific Reprogramming of Antioxidant Phenolics and ROS Scavenging
Source: Antioxidants (Basel). 2026 Jun 27;15(7):808. doi: 10.3390/antiox15070808 (PMC13405809; doi:10.3390/antiox15070808)
Supplement: Supplementary file 1 [file antioxidants-15-00808-s001.zip]

Archive with 1 entries (1 files):
- Supplementary Table S1-S9.xlsx
