# Supplementary material for: Salicylic Acid Mitigates Drought-Stress-Induced Oxidative Damage in Ilex rotunda Through Tissue-Specific Reprogramming of Antioxidant Phenolics and ROS Scavenging
Source: Antioxidants (Basel). 2026 Jun 27;15(7):808. doi: 10.3390/antiox15070808 (PMC13405809; doi:10.3390/antiox15070808)
Supplement: Supplementary file 1 [file antioxidants-15-00808-s001.zip › Supplementary Table S1-S9.xlsx]

## Sheet: Table S1
Table S1: Phenolic compounds with confidence levels, ionization mode, Q1, Q3, and chemical formula of identified metabolites.
Index	Compounds	Class	Formula	Q1 (Da)	Q3 (Da)	Molecular weight (Da)	Ionization model	Confidence Levels	CAS	cpd_ID
PDN158363	(1alpha,3R,4alpha,5R)-3,4,5-Trihydroxy-1-[[3-(4-hydroxy-3-methoxyphenyl)-1-oxo-2-propen-1-yl]oxy]cyclohexanecarboxylic acid	phenolic compound	C17H20O9	367.1	191.06	368.1107	[M-H]-	2	53505-93-4	-
mws0179	Chlorogenic acid methyl ester	phenolic compound	C17H20O9	367.1	190.9	368.1107	[M-H]-	2	29708-87-0	-
Waymn03248	4-O-Feruloylquinic acid	phenolic compound	C17H20O9	367.1	193.05	368.1107	[M-H]-	1	2613-86-7	-
Wasyqn2135	Gallic Acid 4-O-Glucoside	phenolic compound	C13H16O10	331.07	168.01	332.0743	[M-H]-	1	-	-
Zmcn005156	4-Feruloyl-5-O-Caffeoylquinic Acid	phenolic compound	C26H26O12	529.13	353.08	530.1424	[M-H]-	1	188742-80-5	-
Safn005205	Trilobatin D	phenolic compound	C25H24O13	531.11	339.05	532.1217	[M-H]-	2	-	-
Waptn02053	5-{[2-O-(beta-d-apiofuranosyl)-beta-d-glucopyranosyl]oxy}-2-hydroxybenzoic acid*	phenolic compound	C18H24O13	447.11	152.01	448.1217	[M-H]-	1	-	-
Lakn002165	Protocatechuic acid glucosyl xyloside*	phenolic compound	C18H24O13	447.12	152.01	448.1217	[M-H]-	1	-	-
Li512115	Isochlorogenic acid b*	phenolic compound	C25H24O12	515.12	353.09	516.1268	[M-H]-	1	14534-61-3	C10468
pmn001420	1-Caffeoyl-beta-D-glucose*	phenolic compound	C15H18O9	341.09	179.04	342.0951	[M-H]-	1	14364-08-0	C10433
Wacyn05614	3-O-Caffeoyl-4-O-p-Coumaroylquinic acid*	phenolic compound	C25H24O11	499.12	337.09	500.1319	[M-H]-	1	-	-
mws2108	Cryptochlorogenic acid (4-O-Caffeoylquinic acid)*	phenolic compound	C16H18O9	353.09	191.06	354.0951	[M-H]-	1	905-99-7	-
pmn001382	Isochlorogenic acid A*	phenolic compound	C25H24O12	515.12	353.09	516.1268	[M-H]-	1	2450-53-5	-
pmn001384	Isochlorogenic acid C*	phenolic compound	C25H24O12	515.12	353.09	516.1268	[M-H]-	1	57378-72-0	-
Wacyp04478	4-(2,6-Dihydroxybenzoyl)-3-Formyl-5-Hydroxybenzoic acid	phenolic compound	C15H10O7	303.05	165.02	302.0427	[M+H]+	1	127448-92-4	-
mws0178	Chlorogenate*	phenolic compound	C16H18O9	353.09	191.06	354.0951	[M-H]-	1	327-97-9	C00852
PDP157123	m-Hydroxyphenylpyruvic acid	phenolic compound	C9H8O4	181.05	135.04	180.0423	[M+H]+	2	4607-41-4	-
PDP158345	3,4-O-Dicaffeoyl-gamma-quinide	phenolic compound	C25H22O11	499.12	163.04	498.1162	[M+H]+	1	483980-91-2	-
PDP011298	(3r,5r)-1,4-bis({[(2e)-3-(3,4-dihydroxyphenyl)prop-2-enoyl]oxy})-3,5-dihydroxycyclohexane-1-carboxylic acid	phenolic compound	C25H24O12	517.14	163.04	516.1268	[M+H]+	1	71275-40-6	-
pma3724	1-O-Feruloylquinic acid*	phenolic compound	C17H20O9	369.12	177.05	368.1107	[M+H]+	1	-	-
Labn002107	galloyl xylosyl glucoside*	phenolic compound	C18H24O14	463.11	168.01	464.1166	[M-H]-	1	-	-
Wmmn000117	mudanoside B*	phenolic compound	C18H24O14	463.11	168.01	464.1166	[M-H]-	1	203511-37-9	-
Zmhn002422	1-O-Feruloyl-beta-D-glucose*	phenolic compound	C16H20O9	355.1	193.05	356.1107	[M-H]-	3	7196-71-6	C17759
MWSHC2062	Ferulic β-glucoside*	phenolic compound	C16H20O9	355.1	193.05	356.1107	[M-H]-	3	14364-12-6	-
Rfn03296	3-Caffeoyl-1,5-quinolactone*	phenolic compound	C16H16O8	337.09	163.04	336.0845	[M+H]+	2	-	-
PDN001542	2-O-caffeoyl glucoside	phenolic compound	C15H18O9	341.09	179.03	342.0951	[M-H]-	2	-	-
pmb2871	1-O-Gentisoyl-β-D-glucoside*	phenolic compound	C13H16O9	315.07	153.02	316.0794	[M-H]-	1	23445-11-6	-
MWStz371	Protocatechuic acid-4-O-glucoside*	phenolic compound	C13H16O9	315.07	153.02	316.0794	[M-H]-	1	7361-59-3	-
Lcsn002137	Homovanillic acid sulfate	phenolic compound	C9H10O7S	261.01	181.05	262.0147	[M-H]-	1	38339-06-9	-
PDP024150	3-Caffeoylquinic acid lactone*	phenolic compound	C16H16O8	337.09	163.04	336.0845	[M+H]+	2	-	-
Lman002731	Grevilloside F	phenolic compound	C15H18O9	341.09	135.04	342.0951	[M-H]-	2	1094004-50-8	-
MWStz545	3-O-Feruloylquinic acid*	phenolic compound	C17H20O9	369.12	177.06	368.1107	[M+H]+	1	40242-06-6	-
Wcdn001824	2,5-Dihydroxybenzoic acid-5-O-glucoside*	phenolic compound	C13H16O9	315.07	153.02	316.0794	[M-H]-	1	-	-
pmn001419	p-Coumaroyl-D-glucose	phenolic compound	C15H18O8	325.09	163.04	326.1002	[M-H]-	1	7139-64-2	C16827
Zbfn002690	1-(4-Hydroxybenzoyl)Glucose; 25545-07-7	phenolic compound	C13H16O8	299.08	93.03	300.0845	[M-H]-	2	-	-
pmb3068	1-O-p-Coumaroylquinic acid*	phenolic compound	C16H18O8	337.09	163.04	338.1002	[M-H]-	2	-	-
Lmsn002548	Caffeic acid 4-O-glucoside	phenolic compound	C15H18O9	341.09	161.02	342.0951	[M-H]-	1	166735-99-5	-
MWStz488	4-p-Coumaroylquinic acid	phenolic compound	C16H18O8	337.09	173.05	338.1002	[M-H]-	1	93451-44-6	C10441
Wacyn05736	3-O-Caffeoyl-5-O-p-Coumaroylquinic acid*	phenolic compound	C25H24O11	499.12	337.09	500.1319	[M-H]-	1	-	-
Zmhn002334	6-O-Feruloyl-glucose	phenolic compound	C16H20O9	355.1	193.05	356.1107	[M-H]-	2	137887-25-3	-
Labn004481	Gentisic acid-[6''-(3-hydroxy-3-methylglutaryl)]-glucoside	phenolic compound	C19H24O13	459.11	153.02	460.1217	[M-H]-	2	-	-
Zbjn003605	1,4-O-di-Caffeoyl-3-O-glucoside Quinic Acid*	phenolic compound	C31H34O17	677.17	515.14	678.1802	[M-H]-	2	-	-
Zmhn001793	6-O-Caffeoyl-D-glucose*	phenolic compound	C15H18O9	341.09	179.03	342.0951	[M-H]-	1	-	-
Hmmn002544	Ferulic acid-4-O-glucoside	phenolic compound	C16H20O9	355.1	193.05	356.1107	[M-H]-	2	117405-51-3	-
PDP007970	Dracunculifoside D:(-)-Dracunculifoside D	phenolic compound	C26H30O11	519.19	163.04	518.1788	[M+H]+	2	388077-47-2	-
Lmhn002683	p-Coumaroylcaffeoyltartaric acid	phenolic compound	C22H18O11	457.08	163.04	458.0849	[M-H]-	3	-	-
Wasyqn2995	Trans-Caffeic Acid 4-O-[Apiosyl-(1→6)-Glucosyl] Ester	phenolic compound	C20H26O13	473.13	179.03	474.1373	[M-H]-	2	-	-
Labn001995	3,5-dihydroxy-4-[(2S,3R,4S,5S,6R)-3,4,5-trihydroxy-6-(sulfooxymethyl)oxan-2-yl]oxybenzoic acid*	phenolic compound	C13H16O13S	411.02	241.01	412.0312	[M-H]-	1	-	-
Ladn001231	3,5-dihydroxy-4-{[(2s,3r,4s,5s,6r)-3,4,5-trihydroxy-6-[(sulfooxy)methyl]oxan-2-yl]oxy}benzoic acid*	phenolic compound	C13H16O13S	411.02	241.0	412.0312	[M-H]-	1	-	-
Waxn004217	1,5-O-dicaffeoyl-3-O-glucoside-quinic acid*	phenolic compound	C31H34O17	677.18	515.14	678.1802	[M-H]-	2	-	-
mws0749	4-Hydroxybenzoate	phenolic compound	C7H6O3	137.02	93.03	138.0317	[M-H]-	1	99-96-7	C00156
Lmxp011770	Diisobutyl phthalate*	phenolic compound	C16H22O4	279.16	149.02	278.1518	[M+H]+	1	84-69-5	C15205
Rfn048602	Melilotoside	phenolic compound	C15H18O8	325.09	119.05	326.1002	[M-H]-	1	618-67-7	-
Wasn002568	Dihydroferulic acid 4-sulfate	phenolic compound	C10H12O7S	275.02	195.07	276.0304	[M-H]-	1	86321-33-7	-
Sakn004616	Conandroside	phenolic compound	C28H34O15	609.19	447.15	610.1898	[M-H]-	2	-	-
Zbfn003303	3-(Hydroxycinnamoyl)-quinic acid*	phenolic compound	C16H18O8	337.09	163.04	338.1002	[M-H]-	2	-	-
pme1816	Neochlorogenic acid*	phenolic compound	C16H18O9	353.09	191.06	354.0951	[M-H]-	1	906-33-2	C17147
Wafn002827	Dihydroferulic acid glucoside*	phenolic compound	C16H22O9	357.12	195.07	358.1264	[M-H]-	1	-	-
Wafn002874	4-O-(4'-O-alpha-D-Glucopyranosyl)caffeoylquinic acid	phenolic compound	C22H28O14	515.14	323.08	516.1479	[M-H]-	2	1401352-62-2	-
Wafn002319	4-O-(3'-O-alpha-D-Glucopyranosyl)caffeoylquinic acid	phenolic compound	C22H28O14	515.14	323.08	516.1479	[M-H]-	1	1401352-63-3	-
PDN272812	3-{[(2E)-3-(2,3-dihydroxyphenyl)prop-2-enoyl]oxy}-1,4,5-trihydroxycyclohexane-1-carboxylic acid*	phenolic compound	C16H18O9	353.09	191.06	354.0951	[M-H]-	1	-	-
MWSHC20125	5-O-Caffeoylshikimic acid	phenolic compound	C16H16O8	335.08	135.05	336.0845	[M-H]-	1	73263-62-4	C10434
Zaln004057	4-caffeoylshikimic acid*	phenolic compound	C16H16O8	335.08	179.03	336.0845	[M-H]-	1	-	-
Jmwn002117	2,6-dimethoxybenzene-1,4-diol 1-O-β-D-glucopyranoside	phenolic compound	C14H20O9	331.1	153.02	332.1107	[M-H]-	1	-	-
Rfn049443	3-(2-Glucosyloxy-4-methoxyphenyl)propanoic acid*	phenolic compound	C16H22O9	357.12	195.07	358.1264	[M-H]-	1	477873-63-5	-
Zaln004082	3-O-caffeoylshikimic acid*	phenolic compound	C16H16O8	335.08	179.03	336.0845	[M-H]-	1	-	-
Rln002157	2,6-Dihydroxy-4-[3,4,5-trihydroxy-6-(hydroxymethyl)oxan-2-yl]oxybenzoic acid	phenolic compound	C13H16O10	331.07	331.07	332.0743	[M-H]-	2	-	-
Labn002551	3,5-dimethoxy-4-((3,4,5-trihydroxy-6-((sulfooxy)methyl)tetrahydro-2H-pyran-2-yl)oxy)benzoic acid	phenolic compound	C15H20O13S	439.05	241.01	440.0625	[M-H]-	2	-	-
Wacn003131	2-O-P-Coumaroylhydroxycitric Acid	phenolic compound	C15H14O10	353.05	127.0	354.0587	[M-H]-	3	-	-
Hmhn003518	4-O-β-D-glucopyranosylferulic acid	phenolic compound	C16H20O9	355.1	175.04	356.1107	[M-H]-	3	-	-
Wacyp06810	3-O-Cinnamoyl-5-O-caffeoylshikimic acid*	phenolic compound	C25H22O9	467.13	163.04	466.1264	[M+H]+	3	-	-
PDN001465	3-O-(4'-O-caffeoylglucosyl)quinic acid	phenolic compound	C22H28O14	515.13	191.06	516.1479	[M-H]-	1	-	-
Zbfn004208	3-O-(3-Methoxy-4-hydroxybenzoyl)-4-O-caffeoylquinic acid	phenolic compound	C24H24O12	503.12	323.08	504.1268	[M-H]-	2	-	-
MWStz432	Picein	phenolic compound	C14H18O7	297.1	135.05	298.1053	[M-H]-	3	530-14-3	C10720
Wacyp06606	4-O-Cinnamoyl-5-O-caffeoylshikimic acid*	phenolic compound	C25H22O9	467.13	163.04	466.1264	[M+H]+	3	-	-
PDP030740	{3,4,5-trihydroxy-6-[(4-oxopentan-2-yl)oxy]oxan-2-yl}methyl 3-(2,3-dihydroxyphenyl)prop-2-enoate*	phenolic compound	C20H26O10	427.16	163.04	426.1526	[M+H]+	1	-	-
Zmhn002764	4-O-(6'-O-Glucosylcaffeoyl)-3,4-dihydroxybenzoic acid	phenolic compound	C22H22O12	477.11	323.07	478.1111	[M-H]-	1	-	-
Zbfn005376	2-Caffeoyl-6-(4-hydroxycinnamoyl)glucoside	phenolic compound	C24H24O11	487.12	163.04	488.1319	[M-H]-	3	-	-
Zbfn003867	2-O-(3,4-dihydroxyphenylacetyl)-6-O-caffeoylglucoside	phenolic compound	C23H24O12	491.12	161.02	492.1268	[M-H]-	1	-	-
Zmhn001926	1-O-Salicyloyl-β-D-glucose*	phenolic compound	C13H16O8	299.08	137.02	300.0845	[M-H]-	1	60517-74-0	-
Waxn005284	1,5-O-dicaffeoyl-3-O-p-coumarin-glucose	phenolic compound	C33H30O14	649.18	487.15	650.1641	[M-H]-	2	-	-
Wahln02928	4-O-Feruloylquinic acid Glucoside	phenolic compound	C23H30O14	529.16	193.05	530.1636	[M-H]-	2	-	-
Wasdn02417	3-hydroxybenzoyl-β-D-glucose*	phenolic compound	C13H16O8	299.08	137.02	300.0845	[M-H]-	1	-	-
Zmln000668	Monogalloyl-diglucose	phenolic compound	C19H26O15	493.12	169.01	494.1272	[M-H]-	3	-	-
PDP150720	4-O-(3-hydroxy,3-methyl)glutaroyl-5-O-caffeoylquinic acid	phenolic compound	C22H26O13	499.14	163.04	498.1373	[M+H]+	2	-	-
PDP150597	3,4,5-tri-O-caffeoylshikimic acid	phenolic compound	C34H28O14	661.15	163.04	660.1479	[M+H]+	1	-	-
Hmtn001302	Glucosyloxybenzoic acid*	phenolic compound	C13H16O8	299.08	137.02	300.0845	[M-H]-	1	-	-
Rp0029156	2,3-dihydroxycinnamic acid	phenolic compound	C9H8O4	181.05	135.04	180.0423	[M+H]+	1	31082-90-3	C12623
Lmgp003989	Dicaffeoylshikimic acid*	phenolic compound	C25H22O11	499.13	163.04	498.1162	[M+H]+	1	-	-
Ymjm000146	p-Hydroxyphenyl 6-O-(E)-caffeoyl-β-D-glucopyranoside*	phenolic compound	C21H22O10	433.11	161.02	434.1213	[M-H]-	2	-	-
PDN148232	1,8-dihydroxy-3-oxo-2-oxabicyclo[2.2.2]octan-5-yl (2E)-3-(3,4-dihydroxyphenyl)prop-2-enoate	phenolic compound	C16H16O8	335.07	161.02	336.0845	[M-H]-	2	-	-
Safn005901	2,3-Di-O-caffeoyl glucose*	phenolic compound	C24H24O12	503.12	179.04	504.1268	[M-H]-	2	-	-
Lmbn013410	2,4-Di-Tert-Butylphenol	phenolic compound	C14H22O	205.16	189.13	206.1671	[M-H]-	1	96-76-4	-
Zmhn002032	4-O-(6'-O-Glucosylcaffeoylglucosyl)-4-hydroxybenzyl alcohol	phenolic compound	C28H34O15	609.18	447.13	610.1898	[M-H]-	1	-	-
Lmtn000940	1-O-(3,4-Dihydroxy-5-methoxy-benzoyl)-glucoside	phenolic compound	C14H18O10	345.08	139.04	346.09	[M-H]-	2	-	-
Ymjm000147	p-Hydroxyphenyl 6-O-(E)-caffeoyl-β-D-allopyranoside*	phenolic compound	C21H22O10	433.11	161.02	434.1213	[M-H]-	2	-	-
Rdp04790	4,5-bis[[(E)-3-(3,4-dihydroxyphenyl)prop-2-enoyl]oxy]-1-hydroxy-cyclohex-2-ene-1-carboxylic acid*	phenolic compound	C25H22O11	499.12	163.04	498.1162	[M+H]+	1	-	-
PDP009430	Vittarilide B:(+)-Vittarilide B	phenolic compound	C14H14O7	295.08	163.04	294.074	[M+H]+	3	864512-91-4	-
Hmbn005951	1,3-O-Di-p-Coumaroylglycerol	phenolic compound	C21H20O7	383.12	163.04	384.1209	[M-H]-	2	-	-
PDP001108	4-O-caffeoyl-5-O-(3-hydroxy,3-methyl)glutaroylquinic acid	phenolic compound	C22H26O13	499.14	163.04	498.1373	[M+H]+	2	-	-
PDP227060	(1r,2s,3s,4r)-2,4-bis({[(2e)-3-(3,4-dihydroxyphenyl)prop-2-enoyl]oxy})-1,3-dihydroxycyclohexane-1-carboxylic acid	phenolic compound	C25H24O12	517.13	163.04	516.1268	[M+H]+	1	-	-
Zbfn006124	2,6-Di-Feruloyl glucoside	phenolic compound	C26H28O12	531.15	193.05	532.1581	[M-H]-	3	-	-
Sakn003347	3,4-Dihydroxyphenylethanol-8-O-(β-D-apinosyl(1→3)-D-glucosyl(1→6)]-β-D-glucoside	phenolic compound	C25H38O17	609.2	447.15	610.2109	[M-H]-	2	-	-
Safn004770	Salviaflaside*	phenolic compound	C24H26O13	521.13	359.08	522.1373	[M-H]-	2	-	-
PDP232354	(2r,3r,4s,5r,6s)-3,5-dihydroxy-2-(hydroxymethyl)-6-[(4-oxopyran-3-yl)oxy]oxan-4-yl (2e)-3-(3,4-dihydroxyphenyl)prop-2-enoate	phenolic compound	C20H20O11	437.11	163.04	436.1006	[M+H]+	2	-	-
MWStz395	Rosmarinyl glucoside*	phenolic compound	C24H26O13	521.13	359.09	522.1373	[M-H]-	2	910028-78-3	-
Lman003972	6-O-Caffeoylarbutin*	phenolic compound	C21H22O10	433.11	161.03	434.1213	[M-H]-	2	136172-60-6	-
WapTKC018768	Rotundarpenoside A*	phenolic compound	C20H26O10	427.16	163.04	426.1526	[M+H]+	1	1415248-39-3	-
Zbjn003356	1,3-O-di-Caffeoyl-4-O-glucoside Quinic Acid	phenolic compound	C31H34O17	677.17	353.09	678.1802	[M-H]-	3	-	-
Lmnn002886	1'-O-(3,4-Dihydroxyphenethyl)-O-caffeoyl-glucoside	phenolic compound	C23H26O11	477.14	179.03	478.1475	[M-H]-	2	-	-
pme0241	Benzoate	phenolic compound	C7H6O2	123.04	79.05	122.0368	[M+H]+	3	65-85-0	C00180
Safn001967	2,3,4-trihydroxy-5-{[3-(4-hydroxyphenyl)prop-2-enoyl]oxy}hexanedioic acid	phenolic compound	C15H16O10	355.07	85.03	356.0743	[M-H]-	3	-	-
pmn001421	3-O-p-Coumaroylquinic acid	phenolic compound	C16H18O8	337.09	191.06	338.1002	[M-H]-	3	87099-71-6	-
Lcfp039656	Homophthalicacid	phenolic compound	C9H8O4	181.05	135.04	180.0423	[M+H]+	2	89-51-0	-
Lakn001671	2-β-D-Glucopyranosyloxy-5-hydroxy-phenylacetic acid	phenolic compound	C14H18O9	329.09	123.05	330.0951	[M-H]-	2	-	-
MWStz404	3,4,5-Tricaffeoylquinic acid	phenolic compound	C34H30O15	677.15	515.12	678.1585	[M-H]-	1	86632-03-3	-
Zmbn006408	1-O-p-Hydroxycinnamoyl-3-O-caffeoylglycerol*	phenolic compound	C21H20O8	399.11	163.04	400.1158	[M-H]-	3	-	-
Hmbn005456	1-O-Caffeoyl-3-O-p-coumaroylglycerol*	phenolic compound	C21H20O8	399.11	163.04	400.1158	[M-H]-	3	-	-
Wahlp01697	Methyl 3-oxo-2-phenylpropanoate	phenolic compound	C10H10O3	179.07	91.05	178.063	[M+H]+	3	5894-79-1	-
Cmyp005062	Salireposide	phenolic compound	C20H22O9	407.13	245.08	406.1264	[M+H]+	3	16955-55-8	-
Labn007184	4-Hydroxybenzoyl caffeoyl rhamnoside	phenolic compound	C22H22O10	445.11	137.03	446.1213	[M-H]-	3	-	-
Lmmn000774	Dihydrocaffeoylglucose	phenolic compound	C15H20O9	343.1	181.05	344.1107	[M-H]-	3	-	-
Lmsn002288	1-O-Caffeoyl-(6-O-glucosyl)-β-D-glucose	phenolic compound	C21H28O14	503.14	341.09	504.1479	[M-H]-	1	-	-
Wasn002933	1-O-(3,4,5-Trimethoxybenzoyl)-B-D-Glucopyranoside	phenolic compound	C16H22O10	373.11	211.06	374.1213	[M-H]-	2	-	-
PD0325250	3,5-Dicaffeoylshikimic acid	phenolic compound	C25H22O11	499.12	319.08	498.1162	[M+H]+	1	-	-
PDP190900	methyl (2E)-3-(3,5-dihydroxyphenyl)prop-2-enoate	phenolic compound	C10H10O4	195.06	117.03	194.0579	[M+H]+	2	-	-
Wasyqn1941	5-O-(3'-O-Glucosylcaffeoyl)Quinic Acid	phenolic compound	C22H28O14	515.14	179.04	516.1479	[M-H]-	3	1629852-63-6	-
mws0014	Ferulate	phenolic compound	C10H10O4	193.05	134.04	194.0579	[M-H]-	3	537-98-4	C01494
Wmzn002116	3,5-Dicaffeoylquinic acid	phenolic compound	C25H24O12	515.12	353.09	516.1268	[M-H]-	1	-	-
MWSHC2022	Glucosyringic acid*	phenolic compound	C15H20O10	359.1	197.05	360.1056	[M-H]-	1	33228-65-8	-
WaYn005387	Populoside	phenolic compound	C22H24O10	447.13	179.04	448.1369	[M-H]-	1	-	-
Wasn004683	Protocatechuic acid 1-O-(Glucosylvanilloyl)	phenolic compound	C21H22O12	465.1	303.05	466.1111	[M-H]-	2	-	-
Wasn005803	Protocatechuic acid 4-O-(6''-O-Feruloyl)Glucoside*	phenolic compound	C23H24O12	491.12	315.07	492.1268	[M-H]-	2	-	-
Walbp08551	3,5-Di-tert-butylbenzoic acid	phenolic compound	C15H22O2	235.17	179.11	234.1614	[M+H]+	3	16225-26-6	-
WaYn005157	Gentisic acid 2-O-(6''-O-Feruloyl)Glucoside*	phenolic compound	C23H24O12	491.12	315.07	492.1268	[M-H]-	2	-	-
Zbfn006009	2-Feruloyl-6-(4-hydroxycinnamoyl)glucoside	phenolic compound	C25H26O11	501.14	163.04	502.1475	[M-H]-	3	-	-
PDP250459	(2E)-3-(3,4-dihydroxyphenyl)prop-2-enoyl (2E)-3-(3,4-dihydroxyphenyl)prop-2-enoate*	phenolic compound	C18H14O7	343.1	163.04	342.074	[M+H]+	2	-	-
PDN081668	methyl 3-hydroxy-5-methoxy-4-{[3,4,5-trihydroxy-6-(hydroxymethyl)oxan-2-yl]oxy}benzoate*	phenolic compound	C15H20O10	359.1	197.04	360.1057	[M-H]-	1	-	-
Lmsn004322	1,6-Di-O-caffeoyl-β-D-glucose*	phenolic compound	C24H24O12	503.12	179.03	504.1268	[M-H]-	2	-	-
Zmhn003076	((2R,3R,5R,6R)-6-(((E)-3-(3,4-dihydroxyphenyl)acryloyl)oxy)-3,4,5-trihydroxytetrahydro-2H-pyran-2-yl)methyl (Z)-3-(3,4-dihydroxyphenyl)acrylate	phenolic compound	C24H24O12	503.12	341.09	504.1268	[M-H]-	1	-	-
Zbln003341	2-(2-(3,4-dihydroxyphenyl)-2-methoxyethoxy)-6-(hydroxymethyl)tetrahydro-2H-pyran-3,4,5-tri	phenolic compound	C15H22O9	345.12	191.06	346.1286	[M-H]-	2	-	-
MWStz675	Psoralenoside*	phenolic compound	C17H18O9	365.09	159.05	366.0951	[M-H]-	3	905954-17-8	-
pme2598	3,4-Dihydroxyphenylacetate*	phenolic compound	C8H8O4	167.03	123.05	168.0423	[M-H]-	3	102-32-9	C01161
MWStz662	Isopsoralenoside*	phenolic compound	C17H18O9	365.09	159.05	366.0951	[M-H]-	3	905954-18-9	-
pme1292	Homogentisate*	phenolic compound	C8H8O4	167.03	123.05	168.0423	[M-H]-	3	451-13-8	C00544
pmb2654	Anthranilate-1-O-Sophoroside	phenolic compound	C19H27NO12	460.15	117.9	461.1533	[M-H]-	3	-	-
Rfn048676	(2R,3R,4S,5R,6R)-6-[(2R,3R,4R,5R,6S)-4,5-dihydroxy-2-(hydroxymethyl)-6-(4-methoxyphenoxy)oxan-3-yl]oxy-2-(hydroxymethyl)-5-(methoxymethoxy)oxane-3,4-diol	phenolic compound	C21H32O13	491.18	431.16	492.1843	[M-H]-	2	-	-
Zbfn005497	2-Feruloyl-6-caffeoyl glucoside	phenolic compound	C25H26O12	517.13	323.08	518.1424	[M-H]-	3	-	-
Wafn001957	2-O-Caffeoylglucarate	phenolic compound	C15H16O11	371.06	209.03	372.0693	[M-H]-	3	-	C03062
Wasyqn2983	3-[4-(Beta-D-Glucopyranosyloxy)Phenyl]Propionic Acid	phenolic compound	C15H20O8	327.11	165.06	328.1158	[M-H]-	2	-	-
pmb3142	Salicylic acid-2-O-glucoside	phenolic compound	C13H16O8	299.08	137.02	300.0845	[M-H]-	1	10366-91-3	-
Cmrn001690	Cistanoside E	phenolic compound	C21H32O12	475.18	113.02	476.1894	[M-H]-	3	97400-08-3	-
PDP230525	ethyl-3,4-di-O-caffeoylquinate	phenolic compound	C27H28O12	545.16	163.04	544.1581	[M+H]+	2	-	-
Wcdn001780	3-methoxy-4-[3,4,5-trihydroxy-6-(sulfooxymethyl)oxan-2-yl]oxybenzoic acid	phenolic compound	C14H18O12S	409.04	241.0	410.0519	[M-H]-	2	-	-
MWStz043	3,4-Di-O-caffeoylquinic acid methyl ester	phenolic compound	C26H26O12	531.15	163.04	530.1424	[M+H]+	1	114637-83-1	-
Rfn015183	1-O-vanilloyl-β-D-glucose	phenolic compound	C14H18O9	329.09	167.03	330.0951	[M-H]-	2	-	-
WaYn005032	Gentisic acid 2-O-(6''-O-p-coumaroyl)Glucoside	phenolic compound	C22H22O11	461.11	315.07	462.1162	[M-H]-	3	-	-
Zbjn004882	1-O-Caffeoyl-4-(4'-Caffeoyl)Caffeoyl Quinic Acid	phenolic compound	C34H30O15	677.15	341.07	678.159	[M-H]-	3	-	-
MWSmce697	4-Ethoxyphenol	phenolic compound	C8H10O2	139.07	65.04	138.0681	[M+H]+	3	622-62-8	-
Rfn057834	(2R,3R,4S,5S,6R)-2-[3-(2,4-dihydroxyphenyl)propoxy]-6-(hydroxymethyl)oxane-3,4,5-triol	phenolic compound	C15H22O8	329.12	59.01	330.1315	[M-H]-	2	-	-
Rfn05507	Methyl 3-(3,5-dihydroxyphenyl)prop-2-enoate	phenolic compound	C10H10O4	195.06	163.04	194.0579	[M+H]+	1	63631-37-8	-
MWSslk097	Dimethyl phthalate	phenolic compound	C10H10O4	195.06	163.04	194.0579	[M+H]+	3	131-11-3	C11233
Zbfn004495	3-O-(3,5-Dimethoxy-4-hydroxybenzoyl)-4-O-caffeoylquinic acid	phenolic compound	C25H26O13	533.13	323.08	534.1373	[M-H]-	3	-	-
Wbmp002612	Methyl (6-O-4-hydroxybenzoyl)-α-D-glucoside	phenolic compound	C14H18O8	315.11	163.04	314.1002	[M+H]+	1	-	-
WaYp005219	1-O-(p-coumaroyl) 3-Hydroxy-3-methylglutaric acid*	phenolic compound	C15H16O7	309.1	147.04	308.0896	[M+H]+	3	-	-
Lmrn003000	Phenyllactate	phenolic compound	C9H10O3	165.06	103.06	166.063	[M-H]-	1	7326-19-4	C05607
PDP001826	(1R,3R,4S,5R)-3-(((2R,3R,4S,5R,6R)-4-(((E)-3-(3,4-dihydroxyphenyl)acryloyl)oxy)-3,5-dihydroxy-6-(hydroxymethyl)tetrahydro-2H-pyran-2-yl)oxy)-1,4,5-trihydroxycyclohexane-1-carboxylic acid	phenolic compound	C22H28O14	517.16	163.04	516.1479	[M+H]+	1	-	-
mws0183	3,4-Dihydroxybenzoate*	phenolic compound	C7H6O4	153.02	109.03	154.0266	[M-H]-	2	99-50-3	C00230
PDP005154	(+)-3-Hydroxy-5-(p-hydroxyphenyl)pentanoic acid:Niduloic acid	phenolic compound	C11H14O4	211.1	105.07	210.0892	[M+H]+	2	78472-11-4	-
MWS0274	DL-3-Phenyllactic acid*	phenolic compound	C9H10O3	165.06	119.05	166.063	[M-H]-	1	828-01-3	-
Zbjn003642	1-O-rhamnose-3-O-Caffeoyl Quinic Acid	phenolic compound	C22H28O13	499.15	191.06	500.1554	[M-H]-	3	-	-
Zmhn002690	4-O-(6'-O-Glucosylcaffeoyl)-4-hydroxybenzyl alcohol	phenolic compound	C22H24O10	447.13	323.08	448.1369	[M-H]-	2	-	-
mws0639	2,3-Dihydroxybenzoate*	phenolic compound	C7H6O4	153.02	109.03	154.0266	[M-H]-	2	303-38-8	C00196
Lmbn005172	3-(3-Hydroxyphenyl)propanoic acid*	phenolic compound	C9H10O3	165.06	119.05	166.063	[M-H]-	1	621-54-5	C11457
Wasyqn2170	Vanillic acid glucoside	phenolic compound	C14H18O9	329.09	167.03	330.0951	[M-H]-	1	32142-31-7	-
PDP122684	4-[6-[3-(3,4-dihydroxyphenyl)prop-2-enoyloxymethyl]-3,4,5-trihydroxyoxan-2-yl]oxy-2-methylbutanoic acid*	phenolic compound	C20H26O11	443.15	163.04	442.1475	[M+H]+	2	-	-
Hmln000659	3-O-Galloyl-Glucose*	phenolic compound	C13H16O10	331.07	169.01	332.0743	[M-H]-	1	-	-
WaYn002595	Salicin 6'-Sulfate	phenolic compound	C13H18O10S	365.05	96.96	366.0621	[M-H]-	2	-	-
Zbfn002396	6-O-Dihydrocaffeoylglucose	phenolic compound	C15H20O9	343.1	163.04	344.1107	[M-H]-	3	-	-
Wasyqp3230	4-O-Feruloyl Aminogalactitol	phenolic compound	C16H23NO9	374.15	177.05	373.1373	[M+H]+	1	-	-
PD0327586	1,3-Dicoumaroylquinic acid	phenolic compound	C25H24O10	485.15	147.04	484.1369	[M+H]+	3	-	-
WaYn006354	HCH-1-O-(6''-O-p-Coumaroyl)Glucoside	phenolic compound	C22H24O11	463.12	137.02	464.1319	[M-H]-	3	-	-
PDP159295	NCGC00385431-01!2-(1,2-dihydroxyethyl)-3-[(E)-3-(3,4-dihydroxyphenyl)prop-2-enoyl]oxy-4-hydroxy-3,4-dihydro-2H-pyran-6-carboxylic acid [IIN-based: Match]	phenolic compound	C17H18O10	383.1	163.04	382.09	[M+H]+	2	-	-
Lmyn001220	Mucic acid-1,4-lactone-3-O-gallate	phenolic compound	C13H12O11	343.03	85.03	344.038	[M-H]-	3	-	-
Wabn003563	3'-O-Beta-D-Glucopyranosyl plumbagic acid	phenolic compound	C17H22O10	385.11	179.07	386.1213	[M-H]-	2	-	-
MWStz749	Eucomic acid	phenolic compound	C11H12O6	239.06	179.04	240.0634	[M-H]-	3	60449-48-1	-
Lmfn003035	6-O-p-Coumaroyl-β-D-glucose	phenolic compound	C15H18O8	325.09	145.03	326.1002	[M-H]-	1	114297-65-3	-
NK10253223	3-Methoxyanthranilate	phenolic compound	C8H9NO3	168.06	94.06	167.0582	[M+H]+	3	3177-80-8	C05831
Wasn005682	Protocatechuic acid 4-O-(6''-O-p-Coumaroyl)Glucoside	phenolic compound	C22H22O11	461.11	153.02	462.1162	[M-H]-	3	-	-
pmb3062	1-O-Eudesmoylquinic acid	phenolic compound	C17H22O10	385.11	151.1	386.1213	[M-H]-	2	-	-
HJN003	1-O-Sinapoyl-beta-D-glucose	phenolic compound	C17H22O10	385.11	223.06	386.1213	[M-H]-	2	-	C01175
PDP175921	3-[3-(3,4-Dihydroxyphenyl)prop-2-enoyloxy]-2,4-dihydroxy-7-(hydroxymethyl)-6,8-dioxabicyclo[3.2.1]octane-5-carboxylic acid	phenolic compound	C17H18O11	399.09	163.04	398.0849	[M+H]+	2	-	-
Lmyn000503	Mucic acid-1,4-lactone-2-O-gallate	phenolic compound	C13H12O11	343.03	85.03	344.038	[M-H]-	3	-	-
Zblp002750	Methyl-3-(3-hydroxyphenyl)Propionate	phenolic compound	C10H12O3	181.09	121.06	180.0786	[M+H]+	3	61389-68-2	-
pmn001739	6'-O-Cinnamoyl-8-Epi-Arygioside	phenolic compound	C25H28O12	519.15	183.1	520.1581	[M-H]-	3	-	-
Sakn004920	Isolugrandoside	phenolic compound	C29H36O16	639.2	477.16	640.2003	[M-H]-	3	-	-
Lmrn001951	2-Hydroxy-3-(4-Hydroxyphenyl)Propanoic Acid	phenolic compound	C9H10O4	181.05	135.04	182.0579	[M-H]-	3	23508-35-2	-
Lhmp102709	Pubescenoside A*	phenolic compound	C20H26O11	443.15	163.05	442.1475	[M+H]+	2	-	-
PDP150410	4-trans-caffeoylglucaric acid	phenolic compound	C15H16O11	373.08	163.04	372.0693	[M+H]+	2	-	-

## Sheet: Table S2
Table S2: DL vs. CKL differentially altered phenolic compounds
Index	Compounds	Formula	Confidence Levels	CAS	VIP	P-value	FDR	Fold_Change	Log2FC	Type
PDP158345	3,4-O-Dicaffeoyl-gamma-quinide	C25H22O11	1	483980-91-2	1.28302	0.000255669	0.00526944	2.10584	1.07439	up
PDP150597	3,4,5-tri-O-caffeoylshikimic acid	C34H28O14	1	-	1.26721	0.000378702	0.00630907	2.26496	1.17949	up
PDP005154	Niduloic acid	C11H14O4	2	78472-11-4	1.28603	0.0080364	0.0338828	11.0014	3.45962	up
Lmyp003934	6-Pentadecylsalicylic acid	C22H36O3	2	16611-84-0	1.16133	0.0110059	0.0418433	2.97474	1.57277	up
Zbsp011292	Methyl [6]-Gingerdiol 3-acetate	C20H32O5	3	-	1.235	0.0197634	0.0601679	2.66638	1.41488	up
MWS1743	alpha-hexylcinnamaldehyde	C15H20O	3	101-86-0	1.20657	0.0329037	0.0830031	2.38164	1.25196	up
pma0149	Sinapoyl malate	C15H16O9	3	92344-58-6	1.19558	0.00559924	0.0269731	2.18456	1.12734	up
pmp000299	Divaricat acid	C16H16O7	3	-	1.19065	0.00610662	0.0284462	0.408947	-1.29001	down
WaYp005219	1-O-(p-coumaroyl) 3-Hydroxy-3-methylglutaric acid*	C15H16O7	3	-	1.27766	0.000189892	0.0046964	3.23212	1.69248	up
PDP237649	(1r..6s)..pentahydroxycyclohexyl..prop-2-enoate	C15H18O9	2	-	1.28913	0.00982617	0.0392575	53.1376	5.73166	up
PDP009430	Vittarilide B:(+)-Vittarilide B	C14H14O7	3	864512-91-4	1.24434	0.0136748	0.0487456	3.06804	1.61732	up
WaYp004929	3-O-(p-coumaroyl) 3-Hydroxy-3-methylglutaric acid*	C15H16O7	3	-	1.26563	0.000959617	0.0101864	2.73663	1.4524	up
MWSmce332	3,4-Dimethoxycinnamic acid	C11H12O4	3	2316-26-9	1.24845	0.0862221	0.159604	7.29327	2.86657	up
Zmyp100050	5-Hydroxyferulic acid	C10H10O5	3	1782-55-4	1.2828	0.0333609	0.0839257	44.0741	5.46186	up
PDP155277	(-)-Dracunculifoside C	C24H26O12	2	388077-46-1	1.29005	0.00247919	0.0172923	32.3022	5.01356	up
MWSmce712	Ethyl phenylacetate	C10H12O2	3	101-97-3	1.27014	0.000107137	0.00367172	5.45409	2.44734	up
WapTKC018841	2,3,4-Trihydroxy-2-Methylbutanoic Acid…	C14H16O8	3	144881-16-3	1.21524	0.175152	0.270566	12.048	3.59073	up
MWS0550	Cinnamaldehyde	C9H8O	3	14371-10-9	1.28083	0.0201117	0.0607658	9.13587	3.19154	up
Lmfp001509	1-O-Galloyl-rhamnose	C13H16O9	3	-	1.28825	0.0208937	0.0622865	164.541	7.3623	up
Lmmp003087	Mudanoside A	C14H18O9	3	-	1.24503	0.107791	0.188889	14.6467	3.87251	up
pme1439	4-Coumarate	C9H8O3	3	501-98-4	1.28608	0.0125373	0.0462724	10.3766	3.37526	up
WaYn002313	Homosyringic Acid 4-O-Glucoside	C16H22O10	2	-	1.27679	0.0101897	0.039655	2.25801	1.17505	up
Zbfn004495	3-O-(3,5-Dimethoxy-4-hydroxybenzoyl)-4-O-caffeoylquinic acid	C25H26O13	3	-	1.28857	5.40631e-07	0.000324243	4.1805	2.06367	up
MWSHC20125	5-O-Caffeoylshikimic acid	C16H16O8	1	73263-62-4	1.26518	0.00178071	0.0144322	2.01428	1.01026	up
PDN001465	3-O-(4'-O-caffeoylglucosyl)quinic acid	C22H28O14	1	-	1.23186	0.0153702	0.0526758	2.02856	1.02046	up
pme3443	Sinapoyl aldehyde	C11H12O4	3	4206-58-0	1.25947	0.000889403	0.00987572	3.09577	1.6303	up
MWStz749	Eucomic acid	C11H12O6	3	60449-48-1	1.25303	0.00141146	0.012924	0.454769	-1.13679	down
Wasn002933	1-O-(3,4,5-Trimethoxybenzoyl)-B-D-Glucopyranoside	C16H22O10	2	-	1.2822	4.71785e-05	0.00269479	2.42323	1.27693	up
pmb3142	Salicylic acid-2-O-glucoside	C13H16O8	1	10366-91-3	1.28923	1.48491e-06	0.000480093	2.13981	1.09748	up
Zmhn002227	4-O-beta-D-Glucosyl-sinapate	C17H22O10	1	-	1.28328	2.40064e-05	0.00206021	2.61977	1.38944	up
Zbfn004208	3-O-(3-Methoxy-4-hydroxybenzoyl)-4-O-caffeoylquinic acid	C24H24O12	2	-	1.26394	0.0175903	0.0566842	2.062	1.04405	up
Zbfn005376	2-Caffeoyl-6-(4-hydroxycinnamoyl)glucoside	C24H24O11	3	-	1.27539	0.00236752	0.0169551	2.31526	1.21117	up
mws1521	Salicin	C13H18O7	3	138-52-3	1.28119	0.000128258	0.00389582	0.313594	-1.67303	down
Zbfn002169	3'-p-Coumaroyl-sucrose	C21H28O13	3	-	1.20785	0.00742311	0.0322026	3.13434	1.64816	up
Lmmn001643	trans-2-Hydroxycinnamate*	C9H8O3	3	583-17-5	1.26747	0.000284921	0.00546821	2.00452	1.00326	up
Wasyqn1528	7-Caffeoylsedoheptulose	C16H20O10	1	-	1.2752	0.0668197	0.134053	82.018	6.35787	up
Zbfn004397	2-O-caffeoyl-5-O-(3-hydroxy-4-phenoxy)-6-acetylglucose	C24H26O12	3	-	1.14188	0.0106173	0.0408001	2.52597	1.33684	up
mws1714	Chicoric acid	C22H18O12	3	70831-56-0	1.21084	0.0135696	0.048515	2.19932	1.13706	up
Safn005901	2,3-Di-O-caffeoyl glucose*	C24H24O12	2	-	1.28599	0.00266404	0.0178739	2.0026	1.00188	up
pmn001525	3,5-Digalloylshikimic acid	C23H26O11	3	95753-52-9	1.25198	0.000309181	0.00557687	3.49818	1.8066	up
Lmhn003074	Feruloylmalic acid	C14H14O8	3	92280-20-1	1.27237	0.0117013	0.0438617	0.259292	-1.94735	down
Lckn000312	3,4-dihydroxy-β-phenylethoxy-O-α-L-rhamnopyranosyl(1→3)-6-O-caffeoyl(cis)-β-D-glucopyranoside	C29H36O15	3	-	1.2316	0.117365	0.200218	10.3662	3.37381	up
HJN003	1-O-Sinapoyl-beta-D-glucose	C17H22O10	2	-	1.16739	0.0449671	0.101756	2.08431	1.05957	up
mws1506	Plantamajoside	C29H36O16	2	104777-68-6	1.28305	2.66222e-05	0.00206021	2.10417	1.07325	up
mws0014	Ferulate	C10H10O4	3	537-98-4	1.28209	0.0046821	0.0242818	0.369753	-1.43537	down
mws0749	4-Hydroxybenzoate	C7H6O3	1	99-96-7	1.27731	8.96864e-05	0.00336184	0.477751	-1.06567	down
Cmrn001690	Cistanoside E	C21H32O12	3	97400-08-3	1.27198	0.00436168	0.0234086	0.361693	-1.46716	down
Rln0134	3-[(3R,4S,5S,6R)-3,4,5-trihydroxy-6-(hydroxymethyl)oxan-2-yl]oxybenzoic acid	C13H16O8	2	-	1.26826	0.000844969	0.00960701	2.24625	1.16752	up
Lmhn002321	Vnilloylcaffeoyltartaric acid	C21H18O12	3	-	1.22314	0.000970186	0.0102532	2.93267	1.55222	up
WaYn002595	Salicin 6'-Sulfate	C13H18O10S	2	-	1.26474	0.00018323	0.00461031	0.192362	-2.3781	down
Hmln000659	3-O-Galloyl-Glucose*	C13H16O10	1	-	1.28938	0.0104339	0.0402426	0.0101275	-6.62558	down
Lmsn005754	1-O-Galloyl-2-O-Cinnamoyl-β-D-glucose*	C22H22O11	3	56994-83-3	1.24099	0.00132493	0.012416	2.34047	1.2268	up
Lmdn002671	Purpureaside C*	C35H46O20	3	108648-07-3	1.28618	0.00229023	0.0167508	4.57533	2.19388	up
MWStz556	1-O-Galloyl-6-O-Cinnamoyl-β-D-glucose*	C22H22O11	3	115746-69-5	1.15166	0.0199039	0.060366	2.73666	1.45242	up
WaYn006354	HCH-1-O-(6''-O-p-Coumaroyl)Glucoside	C22H24O11	3	-	1.28944	0.000100437	0.00359625	0.228388	-2.13044	down
Wmzn002116	3,5-Dicaffeoylquinic acid	C25H24O12	1	-	1.26474	0.0422774	0.0980884	0.129296	-2.95125	down
Hmgn002038	β-Oxoacteoside	C29H34O16	3	-	1.28063	0.0286838	0.0755686	0.0860455	-3.53876	down
Zbfn004018	2-Caffeoyl)rhamnosideO-rhamnoside	C21H28O12	3	-	1.26556	0.0522237	0.112768	0.0678979	-3.88049	down
HJN093	2-O-Salicyl-6-O-Galloyl-D-Glucose	C20H20O12	3	-	1.28098	0.0255583	0.0705573	0.0859805	-3.53985	down
MWStz532	Magnoloside A	C29H36O15	3	113557-95-2	1.28698	0.0228866	0.0661507	0.0164842	-5.92277	down
Zmhn001358	4-(beta-D-glucosyloxy)benzoic acid*	C13H16O8	1	15397-25-8	1.23572	0.00789536	0.0335575	2.25969	1.17613	up
MWSmce387	3-O-Methylgallate	C8H8O5	3	3934-84-7	1.28196	0.0195298	0.0596081	0.0878781	-3.50835	down
Lmtn002565	1-O-Vanilloyl-beta-D-glucose	C14H18O9	3	-	1.28026	0.0268389	0.0725074	0.0740589	-3.75518	down
Lmsn004322	1,6-Di-O-caffeoyl-β-D-glucose*	C24H24O12	2	-	1.29012	0.00365088	0.0214143	0.00946944	-6.72251	down
Zbfn003342	3'-p-Coumaroyl-2,6-di-acetyl sucrose	C25H32O15	3	-	1.28722	0.0158413	0.0536768	0.0288012	-5.11773	down
Lmmn004526	Maclurin-3-C-(2''-P-Hydroxybenzoyl-6''-Galloyl)Glucoside	C33H28O17	3	92631-85-1	1.28838	0.00444261	0.0235664	0.137449	-2.86303	down
Zbjn003356	1,3-O-di-Caffeoyl-4-O-glucoside Quinic Acid	C31H34O17	3	-	1.29023	0.00317326	0.0193458	0.00785707	-6.99179	down
mws0748	1-Caffeoylquinic acid	C16H18O9	1	1241-87-8	1.29051	0.000468807	0.00689981	83.3068	6.38036	up

## Sheet: Table S3
Table S3: SAL vs. CKL differentially altered phenolic compounds
Index	Compounds	Formula	Confidence Levels	CAS	VIP	P-value	FDR	Fold_Change	Log2FC	Type
mad2085	Caffeoyl-p-coumaroyltartaric acid	C22H18O11	3	-	1.28382	0.0315345	0.0790183	159.045	7.3133	up
Zmhn001703	5-O-Galloyl-D-hamamelose*	C13H16O10	1	90275-97-1	1.28604	0.010743	0.042474	155.552	7.28125	up
PDP237649	(1r..6s)-..-pentahydroxycyclohexyl..prop-2-enoate	C15H18O9	2	-	1.27996	0.071606	0.136906	146.565	7.1954	up
Lmfn000604	6-O-Galloyl-β-D-glucose*	C13H16O10	1	13186-19-1	1.28402	0.0243537	0.067389	139.714	7.12633	up
Wasyqn1528	7-Caffeoylsedoheptulose	C16H20O10	1	-	1.28107	0.0457018	0.101996	69.2071	6.11285	up
PDP155277	Dracunculifoside C:(-)-Dracunculifoside C	C24H26O12	2	388077-46-1	1.26906	0.0928229	0.165419	48.7682	5.60787	up
Lmmp003087	Mudanoside A	C14H18O9	3	-	1.24863	0.0904717	0.161711	31.1601	4.96163	up
Lmmn004526	Maclurin-3-C-(...)Glucoside	C33H28O17	3	92631-85-1	1.28495	0.00200875	0.0178989	12.2288	3.61222	up
Lckn000312	3,4-dihydroxy-β-…-caffeoyl(cis)-β-D-glucopyranoside	C29H36O15	3	-	1.27207	0.0310094	0.0781947	10.4204	3.38134	up
MWS0550	Cinnamaldehyde	C9H8O	3	14371-10-9	1.28034	0.0131019	0.047167	8.32635	3.05768	up
pme1439	4-Coumarate	C9H8O3	3	501-98-4	1.28597	0.002375	0.019311	8.23175	3.0412	up
Zmyp100050	5-Hydroxyferulic acid	C10H10O5	3	1782-55-4	1.26324	0.0472325	0.104146	6.70432	2.74509	up
WaYn002313	Homosyringic Acid 4-O-Glucoside	C16H22O10	2	-	1.27798	0.0131139	0.047167	4.50626	2.17193	up
MWSmce712	Ethyl phenylacetate	C10H12O2	3	101-97-3	1.2481	0.0112648	0.0435267	4.30907	2.10738	up
PDP150597	3,4,5-tri-O-caffeoylshikimic acid	C34H28O14	1	-	1.28066	4.87677e-06	0.00237532	4.16264	2.0575	up
Wasn002933	1-O-(3,4,5-Trimethoxybenzoyl)-B-D-Glucopyranoside	C16H22O10	2	-	1.28149	0.00147024	0.0151736	3.65782	1.87098	up
PDP158345	3,4-O-Dicaffeoyl-gamma-quinide	C25H22O11	1	483980-91-2	1.28054	0.00506709	0.0285101	3.64837	1.86725	up
Zmyn002975	3-Feruloyl-sucrose	C22H30O14	3	-	1.25882	0.00622736	0.0308788	3.46772	1.79399	up
Zbfn005376	2-Caffeoyl-6-(4-hydroxycinnamoyl)glucoside	C24H24O11	3	-	1.28091	0.000604052	0.0104368	3.13339	1.64773	up
Zbfn003867	2-O-(3,4-dihydroxyphenylacetyl)-6-O-caffeoylglucoside	C23H24O12	1	-	1.28203	0.00317136	0.0223274	3.10721	1.63562	up
MWStz404	3,4,5-Tricaffeoylquinic acid	C34H30O15	1	86632-03-3	1.28602	0.000770406	0.0114983	3.02169	1.59536	up
Zbfn004495	3-O-(3,5-Dimethoxy-4-hydroxybenzoyl)-4-O-caffeoylquinic acid	C25H26O13	3	-	1.28171	0.000495988	0.00934716	2.91872	1.54534	up
pma0110	4-O-Sinapoylquinic acid	C18H22O10	3	-	1.24644	0.0157593	0.0527262	2.7821	1.47617	up
Zmhn001358	4-(beta-D-glucosyloxy)benzoic acid*	C13H16O8	1	15397-25-8	1.24945	0.00715847	0.0334566	2.71406	1.44046	up
Zbfn004301	2-O-(4-carboxylic acid phenethyl)-6-O-caffeoyl glucoside	C23H24O11	3	-	1.24151	0.000800476	0.0116817	2.71059	1.43861	up
Lmhn002850	Canthoside A	C19H26O12	2	-	1.20466	0.0386844	0.0914637	2.61057	1.38436	up
Zbfn004397	2-O-caffeoyl-5-O-(3-hydroxy-4-phenoxy)-6-acetylglucose	C24H26O12	3	-	1.13541	0.00800555	0.0357332	2.51463	1.33034	up
Zbjn005476	1,3,4-Tri-O-Caffeoyl Quinic Acid	C34H30O15	2	-	1.27936	0.000511065	0.00946064	2.4968	1.32008	up
Zmhn002909	6-O-Glucosyl-caffeoylbenzoic acid	C22H22O10	3	-	1.20795	0.0191045	0.0590923	2.47219	1.30579	up
Lmsn002548	Caffeic acid 4-O-glucoside	C15H18O9	1	166735-99-5	1.2801	0.00021556	0.00667833	2.46646	1.30244	up
Lhmp102709	Pubescenoside A*	C20H26O11	2	-	1.19094	0.0746523	0.140481	2.45883	1.29797	up
Wasyqp2836	3-O-Feruloyl Aminogalactitol	C16H23NO9	2	-	1.26776	0.00441501	0.0266238	2.43388	1.28326	up
Zbfn004208	3-O-(3-Methoxy-4-hydroxybenzoyl)-4-O-caffeoylquinic acid	C24H24O12	2	-	1.26814	0.0147689	0.0505204	2.42436	1.2776	up
pmb3142	Salicylic acid-2-O-glucoside	C13H16O8	1	10366-91-3	1.28528	0.00027836	0.00772936	2.42258	1.27655	up
Zmhn002227	4-O-beta-D-Glucosyl-sinapate	C17H22O10	1	-	1.27726	0.000128088	0.00535867	2.39339	1.25906	up
Waln002419	1'-O-Galactoyl p-Coumaric acid*	C15H18O9	3	-	1.27721	0.00462912	0.0270882	2.33382	1.22269	up
mws1506	Plantamajoside	C29H36O16	2	104777-68-6	1.20594	0.0524306	0.111491	2.24493	1.16667	up
Waxn005042	1,4-O-dicaffeoyl-3-O-maloyl-quinic acid	C29H28O16	3	-	1.12314	0.114381	0.194545	2.23619	1.16104	up
Rln0134	3-[(3R,4S,5S,6R)-3,4,5-trihydroxy-6-(hydroxymethyl)oxan-2-yl]oxybenzoic acid	C13H16O8	2	-	1.27125	0.00236324	0.019311	2.21585	1.14786	up
PDN001542	2-O-caffeoyl glucoside	C15H18O9	2	-	1.285	0.000692147	0.0107328	2.20681	1.14196	up
Cmyp005062	Salireposide	C20H22O9	3	16955-55-8	1.27794	0.00259171	0.0200942	2.20056	1.13787	up
MWStz395	Rosmarinyl glucoside*	C24H26O13	2	910028-78-3	1.28033	0.00364226	0.0236187	2.18373	1.1268	up
Zbfn004509	1-O-(3-Hydroxy-4-acetylpyroxy)-2-O-caffeoyl-glucoside	C24H26O11	3	-	1.19419	0.0470216	0.103778	2.14114	1.09838	up
Wasyqn2983	3-[4-(Beta-D-Glucopyranosyloxy)Phenyl]Propionic Acid	C15H20O8	2	-	1.27652	0.00334817	0.0228313	2.14	1.09761	up
Zbfn002169	3'-p-Coumaroyl-sucrose	C21H28O13	3	-	1.08216	0.0294919	0.076047	2.13035	1.09109	up
Wacyp04478	4-(2,6-Dihydroxybenzoyl)-3-Formyl-5-Hydroxybenzoic acid	C15H10O7	1	127448-92-4	1.01144	0.173618	0.26922	2.12375	1.08662	up
Zmhn001793	6-O-Caffeoyl-D-glucose*	C15H18O9	1	-	1.28282	0.000802263	0.0116817	2.11084	1.07782	up
Safn005901	2,3-Di-O-caffeoyl glucose*	C24H24O12	2	-	1.28509	0.000739549	0.0111775	2.07965	1.05634	up
Safn004770	Salviaflaside*	C24H26O13	2	-	1.27161	0.00139785	0.0150364	2.07526	1.05329	up
Zbfn004018	2-Caffeoyl)rhamnosideO-rhamnoside	C21H28O12	3	-	1.06935	0.0404695	0.0946087	2.05564	1.03958	up
Wabn003563	3'-O-Beta-D-Glucopyranosyl plumbagic acid	C17H22O10	2	-	1.27289	0.0099709	0.0410526	2.03553	1.0254	up
pmn001420	1-Caffeoyl-beta-D-glucose*	C15H18O9	1	14364-08-0	1.27763	6.30937e-05	0.00430228	2.00372	1.00268	up
MWS20182	Dihydroferulic Acid	C10H12O4	3	1135-23-5	1.16609	0.051438	0.110167	0.495434	-1.01324	down
Wasn004983	5-Galloyl-6-O-Benzoyl Glucose	C20H20O11	2	-	1.17521	0.00729598	0.0338307	0.494028	-1.01734	down
pmp000299	Divaricat acid	C16H16O7	3	-	1.11726	0.0132687	0.0475759	0.488092	-1.03478	down
pmn001561	Cimicifugic acid J	C22H22O11	3	-	1.2796	0.00223636	0.0189907	0.4753	-1.07309	down
Wasyqn2135	Gallic Acid 4-O-Glucoside	C13H16O10	1	-	1.27942	0.00225592	0.0189907	0.474965	-1.07411	down
mws0639	2,3-Dihydroxybenzoate*	C7H6O4	2	303-38-8	1.21146	0.00724277	0.0336493	0.458253	-1.12578	down
Rfn048676	(2R,3R,4S,5R,6R)-6-[(2R,3R,4R,5R,6S)-4,5-dihydroxy-2-(hydroxymethyl)-6-(4-methoxyphenoxy)oxan-3-yl]oxy-2-(hydroxymethyl)-5-(methoxymethoxy)oxane-3,4-diol	C21H32O13	2	-	1.16442	0.0222883	0.0642104	0.456193	-1.13228	down
MWS3136	4-Methoxysalicylic Acid	C8H8O4	3	2237-36-7	1.13819	0.0119474	0.0447187	0.446903	-1.16197	down
Hmtn001302	Glucosyloxybenzoic acid*	C13H16O8	1	-	1.2705	0.000441238	0.00900577	0.439908	-1.18473	down
Wasdn02417	3-hydroxybenzoyl-β-D-glucose*	C13H16O8	1	-	1.28291	0.000407173	0.00879353	0.42823	-1.22354	down
Hmbn005951	1,3-O-Di-p-Coumaroylglycerol	C21H20O7	2	-	1.28345	5.96815e-06	0.00237532	0.426318	-1.23	down
mws0183	3,4-Dihydroxybenzoate*	C7H6O4	2	99-50-3	1.21497	0.0019055	0.0176539	0.418583	-1.25642	down
pme1292	Homogentisate*	C8H8O4	3	451-13-8	1.22822	0.0480785	0.105428	0.414873	-1.26926	down
Lmmn001643	trans-2-Hydroxycinnamate*	C9H8O3	3	583-17-5	1.06649	0.0274595	0.0719795	0.413883	-1.2727	down
Rln002157	2,6-Dihydroxy-4-[3,4,5-trihydroxy-6-(hydroxymethyl)oxan-2-yl]oxybenzoic acid	C13H16O10	2	-	1.26581	0.000817715	0.0117633	0.402031	-1.31462	down
Zbfn002690	1-(4-Hydroxybenzoyl)Glucose; 25545-07-7	C13H16O8	2	-	1.27944	0.000143616	0.00535867	0.393846	-1.3443	down
Zmhn001926	1-O-Salicyloyl-β-D-glucose*	C13H16O8	1	60517-74-0	1.28406	2.48682e-05	0.00364652	0.388707	-1.36325	down
pme2598	3,4-Dihydroxyphenylacetate*	C8H8O4	3	102-32-9	1.14573	0.047332	0.104174	0.380949	-1.39233	down
mws0180	2,5-Dihydroxybenzoate*	C7H6O4	2	490-79-9	1.22619	0.00242667	0.0194933	0.380869	-1.39263	down
pmn001739	6'-O-Cinnamoyl-8-Epi-Arygioside	C25H28O12	3	-	1.27649	0.00417827	0.0257897	0.364825	-1.45472	down
mws0749	4-Hydroxybenzoate	C7H6O3	1	99-96-7	1.25156	0.00109652	0.0134137	0.341973	-1.54804	down
WaYn002595	Salicin 6'-Sulfate	C13H18O10S	2	-	1.27063	0.000408825	0.00879353	0.321167	-1.63861	down
Cmrn001690	Cistanoside E	C21H32O12	3	97400-08-3	1.28064	0.00654187	0.0320123	0.273343	-1.87122	down
mws1521	Salicin	C13H18O7	3	138-52-3	1.27182	5.50308e-05	0.00430228	0.246007	-2.02323	down
Labn004481	Gentisic acid-[6''-(3-hydroxy-3-methylglutaryl)]-glucoside	C19H24O13	2	-	1.25574	0.000573024	0.0103488	0.214349	-2.22196	down
MWSmce697	4-Ethoxyphenol	C8H10O2	3	622-62-8	1.27004	0.000192968	0.00655762	0.168661	-2.56781	down
mws0467	Phloretate*	C9H10O3	1	501-97-3	1.2655	2.34791e-05	0.00364652	0.153112	-2.70734	down
pme0241	Benzoate	C7H6O2	3	65-85-0	1.27133	0.0160247	0.0532966	0.141924	-2.8168	down
Lmmn002397	Maclurin-3-C-glucoside	C19H20O11	2	-	1.27766	0.0185922	0.0578855	0.139001	-2.84683	down
Lmyn001220	Mucic acid-1,4-lactone-3-O-gallate	C13H12O11	3	-	1.2811	0.0014471	0.0151736	0.13556	-2.88299	down
Wmzn002116	3,5-Dicaffeoylquinic acid	C25H24O12	1	-	1.26127	0.0422774	0.0969821	0.129296	-2.95125	down
Wbsp004755	Methyl Hydroxycinnamate	C10H10O3	3	80540-55-2	1.28208	0.0117222	0.0440356	0.120756	-3.04983	down
MWS0274	DL-3-Phenyllactic acid*	C9H10O3	1	828-01-3	1.28625	0.000428067	0.00898768	0.119884	-3.06029	down
Lmrn003000	Phenyllactate	C9H10O3	1	7326-19-4	1.28136	3.80014e-05	0.00364652	0.111199	-3.16879	down
WaYn006354	HCH-1-O-(6''-O-p-Coumaroyl)Glucoside	C22H24O11	3	-	1.28634	0.000189368	0.00655377	0.110729	-3.1749	down
Lmbn005172	3-(3-Hydroxyphenyl)propanoic acid*	C9H10O3	1	621-54-5	1.28485	0.000207675	0.00655762	0.104998	-3.25156	down
Hmgn002038	β-Oxoacteoside	C29H34O16	3	-	1.27716	0.0286838	0.0745343	0.0860455	-3.53876	down
HJN093	2-O-Salicyl-6-O-Galloyl-D-Glucose	C20H20O12	3	-	1.27749	0.0255583	0.0688085	0.0859805	-3.53985	down
pmn001622	1-O-Galloyl-4,6-HHDP-glucose	C27H22O18	3	126721-55-9	1.2821	0.013963	0.049107	0.0797243	-3.64884	down
Lmtn002565	1-O-Vanilloyl-beta-D-glucose	C14H18O9	3	-	1.27674	0.0268389	0.0709566	0.0740589	-3.75518	down
WaYn004134	Salirepin 6'-O-Caffeate	C22H24O11	2	-	1.28628	0.00252637	0.0198453	0.0740387	-3.75558	down
Zmhn002545	4-O-(6'-O-Glucosylcaffeoyl)-3,4-dihydroxybenzyl alcohol	C22H24O11	3	-	1.28544	0.00564522	0.030024	0.0647109	-3.94985	down
Hmln002996	β-Hydroxyacteoside	C29H36O16	3	95587-86-3	1.28698	0.000284345	0.00780477	0.0622442	-4.00592	down
Wcgn003981	Methyl 3-O-glucosyl-4-hydroxybenzoate	C14H18O9	3	155112-92-8	1.19219	0.183944	0.281038	0.0537375	-4.21793	down
MWS1830	Ethylsalicylate	C9H10O3	2	118-61-6	1.28518	0.00653627	0.0320123	0.0500591	-4.32022	down
mws1714	Chicoric acid	C22H18O12	3	70831-56-0	1.28095	0.023389	0.0657094	0.0467399	-4.4192	down
MWStz532	Magnoloside A	C29H36O15	3	113557-95-2	1.28347	0.0228866	0.0649089	0.0164842	-5.92277	down
Zmhn003106	4-O-(6'-O-Glucosylferuloyl)-4-hydroxybenzyl alcohol	C23H26O10	3	-	1.28689	0.00123544	0.0140487	0.0105809	-6.56239	down
WaYn005726	Salicin 6'-O-Ferulate	C23H26O10	3	-	1.28633	0.00568058	0.0300345	0.00977646	-6.67647	down
Lmsn004322	1,6-Di-O-caffeoyl-β-D-glucose*	C24H24O12	2	-	1.28662	0.00365088	0.0236187	0.00946944	-6.72251	down
Zbjn003356	1,3-O-di-Caffeoyl-4-O-glucoside Quinic Acid	C31H34O17	3	-	1.28672	0.00317326	0.0223274	0.00785707	-6.99179	down

## Sheet: Table S4
Table S4: DSAL vs. CKL differentially altered phenolic compounds
Index	Compounds	Formula	Level	CAS	VIP	P-value	FDR	Fold_Change	Log2FC	Type
PDP011298	(3r,5r)-1,4-bis({[(2e)-3-(3,4-dihydroxyphenyl)prop-2-enoyl]oxy})-3,5-dihydroxycyclohexane-1-carboxylic acid	C25H24O12	1	71275-40-6	1.12726	0.165554	0.274013	3.11321	1.6384	up
Wacyp04478	4-(2,6-Dihydroxybenzoyl)-3-Formyl-5-Hydroxybenzoic acid	C15H10O7	1	127448-92-4	1.26412	0.0070891	0.041374	0.195114	-2.35761	down
PDP237649	(1r..6s)-..-pentahydroxycyclohexyl..prop-2-enoate	C15H18O9	2	-	1.31486	0.0269236	0.0847792	46.8409	5.5497	up
Zmyp100050	5-Hydroxyferulic acid	C10H10O5	3	1782-55-4	1.31595	0.00839131	0.0453738	10.9858	3.45757	up
PDP155277	Dracunculifoside C:(-)-Dracunculifoside C	C24H26O12	2	388077-46-1	1.31889	0.00104788	0.014732	21.8974	4.45268	up
MWSmce064	Haematoxylin	C16H14O6	3	517-28-2	1.15351	0.0159801	0.0617999	0.402956	-1.31131	down
MWSmce712	Ethyl phenylacetate	C10H12O2	3	101-97-3	1.24977	0.00162762	0.018702	2.59813	1.37747	up
WapTKC018841	2,3,4-Trihydroxy-2-Methylbutanoic Acid…	C14H16O8	3	144881-16-3	1.28179	0.100451	0.191363	19.4986	4.2853	up
MWS0550	Cinnamaldehyde	C9H8O	3	14371-10-9	1.30967	0.0150004	0.0602535	6.28741	2.65246	up
Lmfp001509	1-O-Galloyl-rhamnose	C13H16O9	3	-	1.29774	0.0622518	0.137506	13.993	3.80664	up
PDP192869	3-Caffeoyl-4-propanedioic acid quinic acid	C19H20O12	2	-	1.30474	0.0421311	0.109093	20.4742	4.35574	up
MWS20184	[6]-Shogaol	C17H24O3	3	555-66-8	1.29652	0.0608349	0.135712	0.0774601	-3.6904	down
PDN001465	3-O-(4'-O-caffeoylglucosyl)quinic acid	C22H28O14	1	-	1.27496	0.0143659	0.0589047	2.3233	1.21618	up
Lmbn005172	3-(3-Hydroxyphenyl)propanoic acid*	C9H10O3	1	621-54-5	1.31587	0.00015786	0.00551471	0.38218	-1.38768	down
MWS0274	DL-3-Phenyllactic acid*	C9H10O3	1	828-01-3	1.31587	0.000111215	0.0048415	0.330936	-1.59538	down
Lmrn003000	Phenyllactate	C9H10O3	1	7326-19-4	1.3158	0.000115531	0.0049307	0.346196	-1.53034	down
Zmhn002227	4-O-beta-D-Glucosyl-sinapate	C17H22O10	1	-	1.30957	4.4301e-05	0.00386755	2.28439	1.19181	up
Wafn001957	2-O-Caffeoylglucarate	C15H16O11	3	-	1.29799	2.88874e-05	0.00345205	0.154834	-2.69121	down
mws1521	Salicin	C13H18O7	3	138-52-3	1.31187	0.000172194	0.00571589	0.203634	-2.29595	down
Wasyqn1528	7-Caffeoylsedoheptulose	C16H20O10	1	-	1.31765	0.00892999	0.047323	59.3354	5.89082	up
Lmhn003074	Feruloylmalic acid	C14H14O8	3	92280-20-1	1.28158	0.012462	0.0566904	0.370225	-1.43353	down
Lckn000312	3,4-dihydroxy-β-phenylethoxy-O-α-L-rhamnopyranosyl(1→3)-6-O-caffeoyl(cis)-β-D-glucopyranoside	C29H36O15	3	-	1.30738	0.0279838	0.0862984	8.4589	3.08047	up
Lmtn000940	1-O-(3,4-Dihydroxy-5-methoxy-benzoyl)-glucoside	C14H18O10	2	-	1.31517	0.00272174	0.0238277	0.438649	-1.18886	down
Wasn004683	Protocatechuic acid 1-O-(Glucosylvanilloyl)	C21H22O12	2	-	1.29299	0.0015361	0.0181815	0.305951	-1.70863	down
Cmrn001690	Cistanoside E	C21H32O12	3	97400-08-3	1.2999	0.00421783	0.0306402	0.353308	-1.501	down
Zmhn002545	4-O-(6'-O-Glucosylcaffeoyl)-3,4-dihydroxybenzyl alcohol	C22H24O11	3	-	1.31749	0.00564522	0.0362442	0.0647109	-3.94985	down
Lmfn000604	6-O-Galloyl-β-D-glucose*	C13H16O10	1	13186-19-1	1.31902	0.00136343	0.0171072	148.595	7.21524	up
Lmdn002671	Purpureaside C*	C35H46O20	3	108648-07-3	1.28237	0.00041856	0.00936182	0.350602	-1.51209	down
Zbfn005212	2-(3,4-dihydroxyphenylmethyl)-6-feruloyl-O-glucosyl-D-xylose	C28H34O15	3	-	1.31802	0.00308395	0.0258113	0.0823841	-3.60149	down
WaYn006354	HCH-1-O-(6''-O-p-Coumaroyl)Glucoside	C22H24O11	3	-	1.30825	0.00604173	0.0377654	2.14735	1.10256	up
Rln002157	2,6-Dihydroxy-4-[3,4,5-trihydroxy-6-(hydroxymethyl)oxan-2-yl]oxybenzoic acid	C13H16O10	2	-	1.29719	0.00077963	0.013215	0.403488	-1.3094	down
WaYn004134	Salirepin 6'-O-Caffeate	C22H24O11	2	-	1.31833	0.00252637	0.0227972	0.0740387	-3.75558	down
Wmzn002116	3,5-Dicaffeoylquinic acid	C25H24O12	1	-	1.29282	0.0422774	0.109236	0.129296	-2.95125	down
pme2598	3,4-Dihydroxyphenylacetate*	C8H8O4	3	102-32-9	1.21938	0.0702533	0.149261	0.422843	-1.24181	down
Wasyqn2983	3-[4-(...)Phenyl]Propionic Acid	C15H20O8	2	-	1.31905	0.000688379	0.0122778	0.015639	-5.99871	down
Hmgn002038	β-Oxoacteoside	C29H34O16	3	-	1.30899	0.0286838	0.0876437	0.0860455	-3.53876	down
WaYn005808	Populin*	C20H22O8	3	99-17-2	1.30838	0.0294814	0.0896444	0.0796707	-3.64981	down
HJN093	2-O-Salicyl-6-O-Galloyl-D-Glucose	C20H20O12	3	-	1.30937	0.0255583	0.0822435	0.0859805	-3.53985	down
pme1292	Homogentisate*	C8H8O4	3	451-13-8	1.24561	0.0571024	0.130489	0.461005	-1.11715	down
MWSmce230	Methyl gallate*	C8H8O5	3	99-24-1	1.05716	0.0466311	0.116456	0.43418	-1.20363	down
Rfn063680	2-β-D-...-4-methoxy-cis-cinnamic acid	C16H20O9	2	-	1.31895	0.00107975	0.0149408	38.1972	5.2554	up
mad2085	Caffeoyl-p-coumaroyltartaric acid	C22H18O11	3	-	1.3191	0.000371132	0.00887998	73.6339	6.2023	up
Zbfn003573	2-O-galloyl-6-O-caffeoylglucoside	C22H22O13	3	-	1.23313	0.0480406	0.118608	0.421377	-1.24682	down
Lmtn002565	1-O-Vanilloyl-beta-D-glucose	C14H18O9	3	-	1.30867	0.0268389	0.0847358	0.0740589	-3.75518	down
HJN037	3,5-Dihydroxy-4-methoxybenzoic acid	C8H8O5	3	4319-02-2	1.29626	0.0616041	0.136328	0.0457323	-4.45064	down
Lmsn004322	1,6-Di-O-caffeoyl-β-D-glucose*	C24H24O12	2	-	1.31868	0.00365088	0.0282382	0.00946944	-6.72251	down
Wasn002449	Protocatechuic acid 1-O-Rutinoside	C19H26O13	2	-	1.31147	0.0194571	0.0704584	0.107105	-3.22291	down
Zbfn003342	3'-p-Coumaroyl-2,6-di-acetyl sucrose	C25H32O15	3	-	1.31569	0.0158413	0.061747	0.0288012	-5.11773	down
Lmsn004970	3,6-Di-O-caffeoyl glucose*	C24H24O12	2	-	1.30808	0.0721879	0.152142	102.856	6.68448	up
Lmmn002397	Maclurin-3-C-glucoside	C19H20O11	2	-	1.30939	0.0185922	0.0682571	0.139001	-2.84683	down
Zbjn003356	1,3-O-di-Caffeoyl-4-O-glucoside Quinic Acid	C31H34O17	3	-	1.31881	0.00317326	0.0259792	0.00785707	-6.99179	down
mws0748	1-Caffeoylquinic acid	C16H18O9	1	1241-87-8	1.31812	0.00721518	0.0417352	81.6083	6.35064	up

## Sheet: Table S5
Table S5: DR vs. CKR differentially altered phenolic compounds
Index	Compounds	Formula	Level	CAS	VIP	P-value	FDR	Fold_Change	Log2FC	Type
Wbmp002612	Methyl (6-O-4-hydroxybenzoyl)-α-D-glucoside	C14H18O8	1	-	1.0478	0.019235	0.0473876	0.446133	-1.16445	down
PD0327586	1,3-Dicoumaroylquinic acid	C25H24O10	3	-	1.17643	0.000472066	0.00672784	0.321809	-1.63573	down
Wahlp01697	Methyl 3-oxo-2-phenylpropanoate	C10H10O3	3	5894-79-1	1.20581	0.00162079	0.0121284	0.278997	-1.84168	down
MWSslk097	Dimethyl phthalate	C10H10O4	3	131-11-3	1.09038	0.0815449	0.133184	2.15747	1.10934	up
PDP190900	methyl (2E)-3-(3,5-dihydroxyphenyl)prop-2-enoate	C10H10O4	2	-	1.1702	0.000739856	0.00835245	0.373779	-1.41974	down
Rfn05507	Methyl 3-(3,5-dihydroxyphenyl)prop-2-enoate	C10H10O4	1	63631-37-8	1.20428	3.6787e-05	0.00207041	0.407161	-1.29633	down
PDP150597	3,4,5-tri-O-caffeoylshikimic acid	C34H28O14	1	-	1.13998	0.00665171	0.0244712	0.499993	-1.00002	down
PD0325250	3,5-Dicaffeoylshikimic acid	C25H22O11	1	-	1.20487	0.000972855	0.00915989	0.337122	-1.56866	down
pma3724	1-O-Feruloylquinic acid*	C17H20O9	1	-	1.20316	0.00528686	0.021579	0.186663	-2.42149	down
Lmgp002452	2-Glucosyloxy-(4-hydroxyphenyl)acetic acid (Dhurrin acid)	C14H18O9	3	-	1.19806	0.00674447	0.0247104	6.18359	2.62845	up
MWS20201	1-O-Galloyl-beta-D-glucose	C13H16O10	3	13405-60-2	1.20717	0.00184735	0.012778	0.474286	-1.07617	down
MWStz545	3-O-Feruloylquinic acid*	C17H20O9	1	40242-06-6	1.01713	0.170752	0.23626	0.167437	-2.57831	down
Rdp04790	4,5-bis[[(E)-3-(3,4-dihydroxyphenyl)prop-2-enoyl]oxy]-1-hydroxy-cyclohex-2-ene-1-carboxylic acid*	C25H22O11	1	-	1.19425	0.000143074	0.00390178	0.340605	-1.55383	down
Ymjm000143	2,3,4-Trihydroxybutyl 6-O-(E)-caffeoyl-β-D-glucopyranoside	C19H26O12	1	-	1.1909	0.000111503	0.00357614	0.106112	-3.23634	down
Lmgp003989	Dicaffeoylshikimic acid*	C25H22O11	1	-	1.19807	0.0045322	0.0202572	0.363553	-1.45976	down
PDP001826	(1R,3R,4S,5R)-3-(((2R,3R,4S,5R,6R)-4-(((E)-3-(3,4-dihydroxyphenyl)acryloyl)oxy)-3,5-dihydroxy-6-(hydroxymethyl)tetrahydro-2H-pyran-2-yl)oxy)-1,4,5-trihydroxycyclohexane-1-carboxylic acid	C22H28O14	1	-	1.18357	0.00907479	0.0293587	4.18948	2.06677	up
PDP230525	ethyl-3,4-di-O-caffeoylquinate	C27H28O12	2	-	1.19659	1.75835e-05	0.00127494	0.13976	-2.83898	down
MWStz043	3,4-Di-O-caffeoylquinic acid methyl ester	C26H26O12	1	114637-83-1	1.04569	0.171741	0.237033	0.106239	-3.23461	down
MWSmce277	Helicide	C13H16O7	3	80154-34-3	1.20983	0.00563737	0.0221073	0.127607	-2.97022	down
Wacyp06606	4-O-Cinnamoyl-5-O-caffeoylshikimic acid*	C25H22O9	3	-	1.2116	4.65481e-05	0.00243823	0.136422	-2.87385	down
PDP290446	3,4-dihydroxy-1,5-bis(...)cyclohexane-1-carboxylic acid	C27H28O12	1	-	1.14192	0.245676	0.316815	0.0254179	-5.29801	down
PDP227060	(1r,2s,3s,4r)-2,4-bis({[(2e)-3-(3,4-dihydroxyphenyl)prop-2-enoyl]oxy})-1,3-dihydroxycyclohexane-1-carboxylic acid	C25H24O12	1	-	1.16561	0.00474201	0.0206174	0.253648	-1.9791	down
pmb0108	Feruloyl syringic acid	C19H18O8	3	-	1.13843	0.0196484	0.0480294	3.81735	1.93257	up
Wacyp04478	4-(2,6-Dihydroxybenzoyl)-3-Formyl-5-Hydroxybenzoic acid	C15H10O7	1	127448-92-4	1.14429	0.136826	0.198691	0.0842546	-3.5691	down
Wacyp06810	3-O-Cinnamoyl-5-O-caffeoylshikimic acid*	C25H22O9	3	-	1.21035	0.00246403	0.0151027	0.135818	-2.88026	down
PDP001108	4-O-caffeoyl-5-O-(3-hydroxy,3-methyl)glutaroylquinic acid	C22H26O13	2	-	1.17879	0.0699971	0.119375	16.3289	4.02936	up
mws1336	4-Aminobenzoate	C7H7NO2	3	150-13-0	1.20104	0.0252146	0.0563964	0.100743	-3.31125	down
PDP232354	(2r,3r,4s,5r,6s)-3,5-dihydroxy-2-(hydroxymethyl)-6-[(4-oxopyran-3-yl)oxy]oxan-4-yl (2e)-3-(3,4-dihydroxyphenyl)prop-2-enoate	C20H20O11	2	-	1.20733	0.0140632	0.0387708	13.9592	3.80314	up
PDP155277	Dracunculifoside C:(-)-Dracunculifoside C	C24H26O12	2	388077-46-1	1.15102	0.0250202	0.0562253	0.29986	-1.73764	down
Wdtp004707	6-[4-(Acetyloxymethyl)phenoxy]-4-hydroxyoxane-2-carboxylic acid	C15H18O7	3	-	1.15554	0.090565	0.14417	0.0849071	-3.55797	down
MWSslk110	Helecin	C13H16O7	3	618-65-5	1.09402	0.0227307	0.0527506	0.411764	-1.28011	down
MWS0550	Cinnamaldehyde	C9H8O	3	14371-10-9	1.20564	0.0124402	0.0358694	5.99123	2.58285	up
PDP007971	Dracunculifoside E:(-)-Dracunculifoside E	C18H24O10	2	388077-48-3	1.21211	0.000577021	0.00732243	12.0235	3.58779	up
PDP192869	3-Caffeoyl-4-propanedioic acid quinic acid	C19H20O12	2	-	1.20554	0.0225035	0.0523892	20.1931	4.33579	up
Lmmp003087	Mudanoside A	C14H18O9	3	-	1.20586	0.0363807	0.0737674	38.2358	5.25685	up
Walbp08740	3,3'-Oxydipropyl dibenzoate	C20H22O5	1	94-51-9	1.17806	0.0240408	0.0548081	2.18083	1.12488	up
PDP055855	Vitexfolin A	C25H28O11	1	-	1.20599	0.00961381	0.03052	0.209176	-2.25721	down
PD0358686	caffeic anhydride*	C18H14O7	2	854237-32-4	1.18106	0.0662673	0.114613	0.150846	-2.72885	down
pmb2654	Anthranilate-1-O-Sophoroside	C19H27NO12	3	-	1.20204	0.0210976	0.0502258	0.115486	-3.11421	down
Labn002551	3,5-dimethoxy-4-((3,4,5-trihydroxy-6-((sulfooxy)methyl)tetrahydro-2H-pyran-2-yl)oxy)benzoic acid	C15H20O13S	2	-	1.20556	4.98197e-05	0.00249099	3.29174	1.71885	up
PDN158363	(1alpha,3R,4alpha,5R)-3,4,5-Trihydroxy-1-[[3-(4-hydroxy-3-methoxyphenyl)-1-oxo-2-propen-1-yl]oxy]cyclohexanecarboxylic acid	C17H20O9	2	53505-93-4	1.21137	0.000720154	0.00821437	0.166833	-2.58352	down
Zmcn005156	4-Feruloyl-5-O-Caffeoylquinic Acid	C26H26O12	1	188742-80-5	1.21213	7.31807e-06	0.000899933	0.121838	-3.03697	down
pmb2554	5-O-Feruloylquinic acid Glucoside	C23H30O14	2	-	1.17978	0.0017482	0.0125687	0.436391	-1.19631	down
MWSHC20125	5-O-Caffeoylshikimic acid	C16H16O8	1	73263-62-4	1.11482	0.00471065	0.020584	0.479076	-1.06167	down
Waxn004217	1,5-O-dicaffeoyl-3-O-glucoside-quinic acid*	C31H34O17	2	-	1.18423	0.00680612	0.0248434	0.327796	-1.60913	down
pmn001739	6'-O-Cinnamoyl-8-Epi-Arygioside	C25H28O12	3	-	1.20904	0.000854324	0.00877609	0.0977232	-3.35515	down
Zbfn003643	Kelampayoside A[3,4,5-Trimethoxyphenol-β-D-apiosyl-(1→6)-β-D-glucoside]	C20H30O13	1	87562-76-3	1.19137	0.00759006	0.0265894	2.5635	1.35811	up
pmn001384	Isochlorogenic acid C*	C25H24O12	1	57378-72-0	1.20854	0.00201633	0.0132812	0.389465	-1.36043	down
Zmhn000563	Syringic acid 4-O-rhamnoside	C15H20O9	3	-	1.08389	0.0542488	0.0987975	2.29278	1.1971	up
Ymjm000146	p-Hydroxyphenyl 6-O-(E)-caffeoyl-β-D-glucopyranoside*	C21H22O10	2	-	1.20457	0.00550814	0.0218735	0.265634	-1.91249	down
Li512115	Isochlorogenic acid b*	C25H24O12	1	14534-61-3	1.18829	0.000714291	0.00821437	0.429861	-1.21806	down
Jmwn002117	2,6-dimethoxybenzene-1,4-diol 1-O-β-D-glucopyranoside	C14H20O9	1	-	1.20398	0.000557794	0.00730406	0.266185	-1.9095	down
MWStz675	Psoralenoside*	C17H18O9	3	905954-17-8	1.11225	0.00711875	0.0252641	0.435542	-1.19912	down
Zmbn006408	1-O-p-Hydroxycinnamoyl-3-O-caffeoylglycerol*	C21H20O8	3	-	1.20509	0.00472495	0.020584	0.294239	-1.76494	down
Hmbn005456	1-O-Caffeoyl-3-O-p-coumaroylglycerol*	C21H20O8	3	-	1.21137	9.58394e-05	0.00335784	0.315691	-1.66342	down
Wasn002933	1-O-(3,4,5-Trimethoxybenzoyl)-B-D-Glucopyranoside	C16H22O10	2	-	1.20932	0.0025565	0.0152834	0.439397	-1.1864	down
Ymjm000147	p-Hydroxyphenyl 6-O-(E)-caffeoyl-β-D-allopyranoside*	C21H22O10	2	-	1.15772	0.000857976	0.00877609	0.353647	-1.49962	down
Wasn005803	Protocatechuic acid 4-O-(6''-O-Feruloyl)Glucoside*	C23H24O12	2	-	1.20586	0.000856295	0.00877609	0.447855	-1.1589	down
WaYn005157	Gentisic acid 2-O-(6''-O-Feruloyl)Glucoside*	C23H24O12	2	-	1.20698	0.00111411	0.00976515	0.448892	-1.15556	down
Wasyqn2135	Gallic Acid 4-O-Glucoside	C13H16O10	1	-	1.20439	0.000165111	0.00431817	0.258116	-1.95391	down
Hmmn002544	Ferulic acid-4-O-glucoside	C16H20O9	2	117405-51-3	1.1917	0.000227148	0.00493316	0.439626	-1.18565	down
Zbfn003867	2-O-(3,4-dihydroxyphenylacetyl)-6-O-caffeoylglucoside	C23H24O12	1	-	1.17746	0.000707593	0.00819318	0.455192	-1.13545	down
Zmhn002690	4-O-(6'-O-Glucosylcaffeoyl)-4-hydroxybenzyl alcohol	C22H24O10	2	-	1.13209	0.00592687	0.0227525	0.189246	-2.40167	down
Labn002107	galloyl xylosyl glucoside*	C18H24O14	1	-	1.21108	0.00108935	0.00970267	0.295753	-1.75754	down
Wmmn000117	mudanoside B*	C18H24O14	1	203511-37-9	1.20924	9.58119e-06	0.000978289	0.308719	-1.69563	down
Wahsn02657	1-O-p-Coumaroyl Octose	C17H22O10	2	-	1.19505	0.000333664	0.00591446	2.72489	1.4462	up
pmn001468	Sibiricose A3	C19H26O13	2	139726-39-9	1.1842	0.00130911	0.0108681	0.488647	-1.03314	down
Waymn03248	4-O-Feruloylquinic acid	C17H20O9	1	2613-86-7	1.20534	0.00239637	0.0149349	0.157376	-2.66771	down
pmb3068	1-O-p-Coumaroylquinic acid*	C16H18O8	2	-	1.19792	0.000972844	0.00915989	0.211266	-2.24287	down
pmn001382	Isochlorogenic acid A*	C25H24O12	1	2450-53-5	1.17941	0.0231142	0.0533592	0.47692	-1.06818	down
Zbfn004208	3-O-(3-Methoxy-4-hydroxybenzoyl)-4-O-caffeoylquinic acid	C24H24O12	2	-	1.19293	0.017266	0.0444273	3.4511	1.78706	up
Zmln000668	Monogalloyl-diglucose	C19H26O15	3	-	1.20943	2.45796e-05	0.001545	0.428753	-1.22178	down
Zbfn002396	6-O-Dihydrocaffeoylglucose	C15H20O9	3	-	1.20852	0.00174121	0.0125595	0.0510805	-4.29108	down
Zbfn006124	2,6-Di-Feruloyl glucoside	C26H28O12	3	-	1.20694	0.00249267	0.0151198	0.155238	-2.68745	down
MWStz432	Picein	C14H18O7	3	530-14-3	1.19177	0.000591817	0.00732243	0.373045	-1.42258	down
Zaln004082	3-O-caffeoylshikimic acid*	C16H16O8	1	-	1.12706	0.0763076	0.127276	0.278483	-1.84434	down
Lmrn001951	2-Hydroxy-3-(4-Hydroxyphenyl)Propanoic Acid	C9H10O4	3	23508-35-2	1.08073	0.057985	0.103882	0.495653	-1.0126	down
Wahln03557	Dihydrosinapic Acid glucoside	C17H24O10	2	-	1.12397	0.0105897	0.0324476	2.08413	1.05944	up
Wasn004983	5-Galloyl-6-O-Benzoyl Glucose	C20H20O11	2	-	1.20877	0.00276263	0.0157048	0.255074	-1.97101	down
MWStz662	Isopsoralenoside*	C17H18O9	3	905954-18-9	1.1465	0.0364958	0.0738116	0.448589	-1.15653	down
PDN272812	3-{[(2E)-3-(2,3-dihydroxyphenyl)prop-2-enoyl]oxy}-1,4,5-trihydroxycyclohexane-1-carboxylic acid*	C16H18O9	1	-	1.20672	0.00161618	0.0121284	0.444513	-1.1697	down
Zaln004057	4-caffeoylshikimic acid*	C16H16O8	1	-	1.06029	0.108713	0.165842	0.408896	-1.2902	down
Zmhn002032	4-O-(6'-O-Glucosylcaffeoylglucosyl)-4-hydroxybenzyl alcohol	C28H34O15	1	-	1.21183	0.00170204	0.0123251	14.8885	3.89613	up
Zbfn006009	2-Feruloyl-6-(4-hydroxycinnamoyl)glucoside	C25H26O11	3	-	1.18454	0.000470058	0.00672784	0.266539	-1.90758	down
pme1816	Neochlorogenic acid*	C16H18O9	1	906-33-2	1.19272	0.000907072	0.00891835	0.420632	-1.24937	down
mws1521	Salicin	C13H18O7	3	138-52-3	1.12521	0.0131745	0.0372064	2.43196	1.28212	up
Lman003972	6-O-Caffeoylarbutin*	C21H22O10	2	136172-60-6	1.20671	5.77304e-06	0.000899933	0.253672	-1.97897	down
Lmmn001643	trans-2-Hydroxycinnamate*	C9H8O3	3	583-17-5	1.14286	0.0246683	0.0556049	2.36284	1.24052	up
Safn004770	Salviaflaside*	C24H26O13	2	-	1.21209	0.00043815	0.0066122	0.12915	-2.95288	down
MWSslk216	Sibiricose A5*	C22H30O14	3	107912-97-0	1.21066	0.00439766	0.0199322	10.4688	3.38802	up
Zbfn003303	3-(Hydroxycinnamoyl)-quinic acid*	C16H18O8	2	-	1.1248	0.00193989	0.013161	0.265622	-1.91255	down
Zbjn003605	1,4-O-di-Caffeoyl-3-O-glucoside Quinic Acid*	C31H34O17	2	-	1.16682	0.00655657	0.0242428	0.309336	-1.69275	down
Zmhn002334	6-O-Feruloyl-glucose	C16H20O9	2	137887-25-3	1.16509	0.0185849	0.046515	0.384127	-1.38035	down
MWSmce248	trans-3-Hydroxycinnamate*	C9H8O3	3	14755-02-3	1.01718	0.0405136	0.0795093	2.36429	1.2414	up
Zbfn004397	2-O-caffeoyl-5-O-(3-hydroxy-4-phenoxy)-6-acetylglucose	C24H26O12	3	-	1.21079	0.00457083	0.0202572	11.2023	3.48572	up
Zbjn004882	1-O-Caffeoyl-4-(4'-Caffeoyl)Caffeoyl Quinic Acid	C34H30O15	3	-	1.20497	0.0133652	0.0375524	6.03043	2.59226	up
Wacyn05736	3-O-Caffeoyl-5-O-p-Coumaroylquinic acid*	C25H24O11	1	-	1.19896	0.000496949	0.00683305	0.227199	-2.13797	down
mws1714	Chicoric acid	C22H18O12	3	70831-56-0	1.21115	0.0031981	0.016792	0.0904862	-3.46616	down
Safn005901	2,3-Di-O-caffeoyl glucose*	C24H24O12	2	-	1.07828	0.00265795	0.0153881	3.4976	1.80636	up
pmn001525	3,5-Digalloylshikimic acid	C23H26O11	3	95753-52-9	1.20914	0.0119693	0.0348775	19.8704	4.31255	up
Lmhn003074	Feruloylmalic acid	C14H14O8	3	92280-20-1	1.1973	0.0318212	0.0667365	0.148441	-2.75204	down
Zbfn005497	2-Feruloyl-6-caffeoyl glucoside	C25H26O12	3	-	1.19134	0.0357349	0.072726	0.133857	-2.90124	down
Wacn003131	2-O-P-Coumaroylhydroxycitric Acid	C15H14O10	3	-	1.21208	0.00043881	0.0066122	0.139335	-2.84337	down
Zmhn002909	6-O-Glucosyl-caffeoylbenzoic acid	C22H22O10	3	-	1.20093	0.0376761	0.0756962	0.0788377	-3.66497	down
mws0028	Vanillate	C8H8O4	3	121-34-6	1.212	0.00191122	0.013058	54.6059	5.77098	up
Rfn048602	Melilotoside	C15H18O8	1	618-67-7	1.19636	0.0379572	0.0760527	0.133039	-2.91008	down
pmb3075	3-O-p-Coumaroylshikimic acid	C16H16O7	3	-	1.1927	0.0590245	0.10506	0.0352522	-4.82614	down
Hmbn005951	1,3-O-Di-p-Coumaroylglycerol	C21H20O7	2	-	1.20781	0.00826505	0.0280102	5.40468	2.43421	up
Rfn048676	(2R,3R,4S,5R,6R)-6-[(2R,3R,4R,5R,6S)-4,5-dihydroxy-2-(hydroxymethyl)-6-(4-methoxyphenoxy)oxan-3-yl]oxy-2-(hydroxymethyl)-5-(methoxymethoxy)oxane-3,4-diol	C21H32O13	2	-	1.19237	0.0432348	0.08271	12.447	3.63773	up
HJN003	1-O-Sinapoyl-beta-D-glucose	C17H22O10	2	-	1.19211	0.057952	0.103882	17.727	4.14788	up
Waln003350	3-O-p-Coumaroyl Galactonic Acid*	C15H18O9	3	-	1.14927	0.106863	0.163475	0.0805134	-3.63463	down
Lmfn003035	6-O-p-Coumaroyl-β-D-glucose	C15H18O8	1	114297-65-3	1.20626	0.0251267	0.0563964	33.1717	5.05188	up
Lmdn004974	Syringalide A	C23H26O10	3	110344-60-0	1.19742	0.0252246	0.0563964	0.144608	-2.78978	down
Hmln002996	β-Hydroxyacteoside	C29H36O16	3	95587-86-3	1.17212	0.0741972	0.124511	0.109406	-3.19224	down
mws0014	Ferulate	C10H10O4	3	537-98-4	1.21177	0.00198584	0.0132389	0.0577193	-4.1148	down
Labn007184	4-Hydroxybenzoyl caffeoyl rhamnoside	C22H22O10	3	-	1.20389	0.0202903	0.0488388	9.74264	3.28431	up
pme0085	Rosmarinate	C18H16O8	3	537-15-5	1.19317	0.000267294	0.00537954	0.484283	-1.04608	down
Hmln002149	Verbascoside	C29H36O15	3	61276-17-3	1.20134	0.0206443	0.0494743	6.29565	2.65436	up
Lmbn004790	Methyl 3-(3-hydroxy-4-methoxyphenyl)propanoate	C11H14O4	3	129150-61-4	1.20986	0.00967636	0.0306743	0.058344	-4.09927	down
Zmhn002764	4-O-(6'-O-Glucosylcaffeoyl)-3,4-dihydroxybenzoic acid	C22H22O12	1	-	1.08996	0.02891	0.0618094	0.471523	-1.0846	down
Lmhn003802	Sinapoylsinapoyltartaric acid	C26H26O14	3	-	1.20024	0.0487027	0.0906479	0.0266228	-5.2312	down
MWS3136	4-Methoxysalicylic Acid	C8H8O4	3	2237-36-7	1.21033	0.00706663	0.0251971	0.0554512	-4.17264	down
Waln002594	4-O-Galactoyl p-Coumaric acid*	C15H18O9	3	-	1.20044	0.0305523	0.0643206	0.109729	-3.18798	down
Wasn005367	Vanilloyl Galloylglucose	C21H22O13	2	-	1.20197	0.0231005	0.0533592	0.09915	-3.33424	down
Zbfn004301	2-O-(4-carboxylic acid phenethyl)-6-O-caffeoyl glucoside	C23H24O11	3	-	1.20889	0.0113744	0.0339107	0.0555124	-4.17105	down
Zbfn001230	3'-Gallic acyl sucrose	C19H26O14	3	-	1.20536	0.0158486	0.0419255	8.26292	3.04665	up
WaYn002595	Salicin 6'-Sulfate	C13H18O10S	2	-	1.17899	0.00159475	0.0121284	0.229574	-2.12297	down
Zmhn003106	4-O-(6'-O-Glucosylferuloyl)-4-hydroxybenzyl alcohol	C23H26O10	3	-	1.2112	0.00364005	0.0177563	0.0723361	-3.78914	down
PDN148232	1,8-dihydroxy-3-oxo-2-oxabicyclo[2.2.2]octan-5-yl (2E)-3-(3,4-dihydroxyphenyl)prop-2-enoate	C16H16O8	2	-	1.21063	0.0031007	0.016527	0.163394	-2.61357	down
Hmln000659	3-O-Galloyl-Glucose*	C13H16O10	1	-	1.15479	0.0005096	0.0069205	0.263195	-1.92579	down
pmn001613	(3,4-Dimustard acyl)-fructosyl-α-D-(6-mustard acyl)glucoside	C45H52O23	3	-	1.19973	0.0215265	0.0508682	0.150304	-2.73405	down
Lmfn000604	6-O-Galloyl-β-D-glucose*	C13H16O10	1	13186-19-1	1.20809	0.00352892	0.0175647	0.247843	-2.0125	down
Zmhn001703	5-O-Galloyl-D-hamamelose*	C13H16O10	1	90275-97-1	1.21204	5.53917e-05	0.00264917	0.246806	-2.01855	down
Lmyn001220	Mucic acid-1,4-lactone-3-O-gallate	C13H12O11	3	-	1.21155	0.00246449	0.0151027	0.0682322	-3.8734	down
pmn001743	Specnuezhenide	C31H42O17	3	39011-92-2	1.00826	0.11239	0.169704	0.468272	-1.09458	down
Waln003742	1-O-p-Coumaroyl Galactonic Acid*	C15H18O9	3	-	1.14627	0.00543294	0.0217318	3.43471	1.78019	up
Wmzn002116	3,5-Dicaffeoylquinic acid	C25H24O12	1	-	1.21192	0.00392078	0.0187515	0.00677233	-7.20613	down
Wasyqn2983	3-[4-(Beta-D-Glucopyranosyloxy)Phenyl]Propionic Acid	C15H20O8	2	-	1.20645	0.0174252	0.04468	10.3935	3.37761	up
Lmhn002850	Canthoside A	C19H26O12	2	-	1.2005	0.0221176	0.0519092	0.138961	-2.84724	down
WaYn005835	Tremuloidin*	C20H22O8	3	529-66-8	1.2101	0.00691361	0.0250989	12.3715	3.62895	up
Zbfn004018	2-Caffeoyl)rhamnosideO-rhamnoside	C21H28O12	3	-	1.18319	0.0576428	0.103437	0.115077	-3.11933	down
HJN093	2-O-Salicyl-6-O-Galloyl-D-Glucose	C20H20O12	3	-	1.20394	0.0186278	0.0465694	7.23134	2.85426	up
Lman002731	Grevilloside F	C15H18O9	2	1094004-50-8	1.20959	0.00611352	0.0232695	0.12644	-2.98347	down
Laln003968	3,4-dihydroxyallyl benzene-xylose-glucoside	C20H28O11	3	-	1.18457	0.0569306	0.102579	0.135721	-2.88129	down
pme1292	Homogentisate*	C8H8O4	3	451-13-8	1.20806	0.00986827	0.0310146	0.103858	-3.26732	down
PDN001542	2-O-caffeoyl glucoside	C15H18O9	2	-	1.19996	0.0283022	0.0609244	11.5466	3.52939	up
Zbfn006249	2-(2-methoxymustardyl)-6-(4-hydroxycinnamic acid) glucoside	C27H30O13	3	-	1.14785	0.00228406	0.0144911	0.361918	-1.46626	down
Zbfn003573	2-O-galloyl-6-O-caffeoylglucoside	C22H22O13	3	-	1.20427	0.0159149	0.0419797	7.93572	2.98836	up
Wacyn05614	3-O-Caffeoyl-4-O-p-Coumaroylquinic acid*	C25H24O11	1	-	1.21228	4.44985e-05	0.00238773	0.04561	-4.4545	down
Lmtn002565	1-O-Vanilloyl-beta-D-glucose	C14H18O9	3	-	1.19431	0.0604709	0.106856	13.4672	3.75138	up
Lmsn004322	1,6-Di-O-caffeoyl-β-D-glucose*	C24H24O12	2	-	1.21087	0.00535794	0.0216534	15.594	3.96292	up
Zmhn003076	((2R,3R,5R,6R)-6-(((E)-3-(3,4-dihydroxyphenyl)acryloyl)oxy)-3,4,5-trihydroxytetrahydro-2H-pyran-2-yl)methyl (Z)-3-(3,4-dihydroxyphenyl)acrylate	C24H24O12	1	-	1.19961	0.00782948	0.0271685	0.115745	-3.11098	down
Lmmn002397	Maclurin-3-C-glucoside	C19H20O11	2	-	1.18119	0.088827	0.142227	0.0469028	-4.41418	down
Zbjn003356	1,3-O-di-Caffeoyl-4-O-glucoside Quinic Acid	C31H34O17	3	-	1.06569	0.00503334	0.0210631	0.251513	-1.9913	down
mws0748	1-Caffeoylquinic acid	C16H18O9	1	1241-87-8	1.20794	0.0194702	0.0476998	0.0438151	-4.51243	down

## Sheet: Table S6
Table S6: CKL vs. CKR differentially altered phenolic compounds
Index	Compounds	Formula	Level	CAS	VIP	P-value	FDR	Fold_Change	Log2FC	Type
Zmyp100050	5-Hydroxyferulic acid	C10H10O5	3	1782-55-4	1.09697	0.00880905	0.0188818	0.00492356	-7.66608	down
PDP055855	Vitexfolin A	C25H28O11	1	-	1.09714	0.00623296	0.0151273	0.00553184	-7.49803	down
Zmyn002323	2-Hydroxyphenylacetate	C8H8O3	3	614-75-5	1.09733	0.00353565	0.0108724	0.00671491	-7.21842	down
Zbfn006249	2-(2-methoxymustardyl)-6-(4-hydroxycinnamic acid) glucoside	C27H30O13	3	-	1.09745	0.00197252	0.00823777	0.00685189	-7.18928	down
PDP155277	Dracunculifoside C:(-)-Dracunculifoside C	C24H26O12	2	388077-46-1	1.0954	0.0170937	0.0293961	0.0129056	-6.27586	down
PDP225994	(1s,3r,4r,5r)-3-[(2-carboxyacetyl)oxy]-5-{[(2e)-3-(3,4-dihydroxyphenyl)prop-2-enoyl]oxy}-1,4-dihydroxycyclohexane-1-carboxylic acid	C19H20O12	3	-	1.09729	0.00262146	0.00930448	0.0170565	-5.87353	down
mws1195	p-Coumaric acid methyl ester	C10H10O3	3	19367-38-5	1.09654	0.00750997	0.0170163	49.6218	5.6329	up
Rfn015183	1-O-vanilloyl-β-D-glucose	C14H18O9	2	-	1.09762	4.10503e-05	0.00151113	50.119	5.64729	up
Lmsn006063	1,6-Di-O-galloyl-2-O-Cinnamoyl-β-D-glucose	C29H26O15	3	94356-17-9	1.09706	0.00428186	0.0121655	52.5615	5.71594	up
Wmyp000215	2,4,6-trimethoxyphenol 1-O-β-D-(6'-O-galloyl)-glucopyranoside*	C22H26O13	3	-	1.09739	0.00179585	0.00785782	54.5789	5.77027	up
Safn005205	Trilobatin D	C25H24O13	2	-	1.0972	0.00185797	0.0079852	54.8709	5.77797	up
pme2598	3,4-Dihydroxyphenylacetate*	C8H8O4	3	102-32-9	1.0941	0.0270019	0.0410334	60.2072	5.91186	up
MWStz532	Magnoloside A	C29H36O15	3	113557-95-2	1.09456	0.0228866	0.0364464	60.664	5.92277	up
Wasyqn2983	3-[4-(Beta-D-Glucopyranosyloxy)Phenyl]Propionic Acid	C15H20O8	2	-	1.09753	0.000688379	0.00511564	63.9427	5.99871	up
mws0749	4-Hydroxybenzoate	C7H6O3	1	99-96-7	1.09757	0.000473436	0.00430497	67.5665	6.07824	up
Labn004481	Gentisic acid-[6''-(3-hydroxy-3-methylglutaryl)]-glucoside	C19H24O13	2	-	1.09752	0.000270291	0.00340772	68.9714	6.10793	up
Zbfn001230	3'-Gallic acyl sucrose	C19H26O14	3	-	1.09722	0.00335767	0.0106309	70.7347	6.14435	up
Zbjn004882	1-O-Caffeoyl-4-(4'-Caffeoyl)Caffeoyl Quinic Acid	C34H30O15	3	-	1.0968	0.00767324	0.0172298	79.7707	6.31779	up
PDP232669	3-[(6-O-Galloyl-beta-D-glucopyranosyl)oxy]-4,5-dihydroxybenzoic acid methyl ester	C21H22O14	2	-	1.0975	0.00115104	0.00634198	81.6632	6.35161	up
pmp000299	Divaricat acid	C16H16O7	3	-	1.09679	0.00713757	0.0165308	90.8601	6.50557	up
HJN003	1-O-Sinapoyl-beta-D-glucose	C17H22O10	2	-	1.09649	0.0100263	0.0204717	95.4955	6.57736	up
pmn001613	(3,4-Dimustard acyl)-fructosyl-α-D-(6-mustard acyl)glucoside	C45H52O23	3	-	1.09129	0.0363011	0.0525049	98.5812	6.62324	up
WaYn005726	Salicin 6'-O-Ferulate	C23H26O10	3	-	1.09701	0.00568058	0.0142576	102.286	6.67647	up
Lmsn004322	1,6-Di-O-caffeoyl-β-D-glucose*	C24H24O12	2	-	1.09723	0.00365088	0.0110264	105.603	6.72251	up
PDN001542	2-O-caffeoyl glucoside	C15H18O9	2	-	1.09761	0.000119962	0.00230856	116.256	6.86117	up
WaYn006354	HCH-1-O-(6''-O-p-Coumaroyl)Glucoside	C22H24O11	3	-	1.0976	0.000269858	0.00340772	122.006	6.93081	up
Cmrn001690	Cistanoside E	C21H32O12	3	97400-08-3	1.09728	0.00381301	0.0113275	125.372	6.97007	up
pmb3056	Homovanilloylquinic acid	C16H20O9	3	-	1.0973	0.00323512	0.0104015	126.273	6.9804	up
Zbfn005854	2,6-Di-(4-hydroxycinnamoyl)glucoside	C24H24O10	3	-	1.09761	0.000167516	0.0027023	132.116	7.04566	up
pme0241	Benzoate	C7H6O2	3	65-85-0	1.09654	0.0130345	0.0242771	138.551	7.11427	up
Wasyqn2135	Gallic Acid 4-O-Glucoside	C13H16O10	1	-	1.09743	0.00118924	0.00640202	145.238	7.18228	up
PDP232354	(2r,3r,4s,5r,6s)-3,5-dihydroxy-2-(hydroxymethyl)-6-[(4-oxopyran-3-yl)oxy]oxan-4-yl (2e)-3-(3,4-dihydroxyphenyl)prop-2-enoate	C20H20O11	2	-	1.09717	0.00538043	0.0138242	148.85	7.21772	up
Lahp003757	3,4,5-trimethoxyphenol-1-O-β-D-(6'-O-galloyl)glucopyranoside*	C22H26O13	3	-	1.09737	0.00306075	0.0100573	156.141	7.28671	up
Rln002157	2,6-Dihydroxy-4-[3,4,5-trihydroxy-6-(hydroxymethyl)oxan-2-yl]oxybenzoic acid	C13H16O10	2	-	1.09746	0.00200131	0.00829914	166.113	7.37602	up
pmb2871	1-O-Gentisoyl-β-D-glucoside*	C13H16O9	1	23445-11-6	1.09738	0.00280283	0.00965862	169.554	7.4056	up
Zmhn002032	4-O-(6'-O-Glucosylcaffeoylglucosyl)-4-hydroxybenzyl alcohol	C28H34O15	1	-	1.09762	1.43281e-06	0.000330849	174.381	7.4461	up
WaYp005219	1-O-(p-coumaroyl) 3-Hydroxy-3-methylglutaric acid*	C15H16O7	3	-	1.09715	0.0062035	0.0150928	179.417	7.48717	up
PDP030740	{3,4,5-trihydroxy-6-[(4-oxopentan-2-yl)oxy]oxan-2-yl}methyl 3-(2,3-dihydroxyphenyl)prop-2-enoate*	C20H26O10	1	-	1.09445	0.0303604	0.0451495	189.711	7.56766	up
WapTKC018768	Rotundarpenoside A*	C20H26O10	1	1415248-39-3	1.09695	0.00777659	0.0174031	204.565	7.67641	up
Zbln003341	2-(2-(3,4-dihydroxyphenyl)-2-methoxyethoxy)-6-(hydroxymethyl)tetrahydro-2H-pyran-3,4,5-tri	C15H22O9	2	-	1.09749	0.00181131	0.007864	225.064	7.81419	up
pmn001419	p-Coumaroyl-D-glucose	C15H18O8	1	7139-64-2	1.09718	0.0031492	0.0102289	239.537	7.90411	up
mws0179	Chlorogenic acid methyl ester	C17H20O9	2	29708-87-0	1.09757	0.000747667	0.00527432	252.588	7.98064	up
PDP001108	4-O-caffeoyl-5-O-(3-hydroxy,3-methyl)glutaroylquinic acid	C22H26O13	2	-	1.09739	0.00362183	0.0110041	280.105	8.12982	up
Lmfn003035	6-O-p-Coumaroyl-β-D-glucose	C15H18O8	1	114297-65-3	1.09762	0.000102935	0.00222671	316.62	8.30661	up
Rfn048676	(2R,3R,4S,5R,6R)-6-[(2R,3R,4R,5R,6S)-4,5-dihydroxy-2-(hydroxymethyl)-6-(4-methoxyphenoxy)oxan-3-yl]oxy-2-(hydroxymethyl)-5-(methoxymethoxy)oxane-3,4-diol	C21H32O13	2	-	1.09677	0.0128992	0.0242135	380.833	8.57301	up
Rfn048602	Melilotoside	C15H18O8	1	618-67-7	1.09584	0.00260279	0.00928543	385.57	8.59085	up
Lmtn000940	1-O-(3,4-Dihydroxy-5-methoxy-benzoyl)-glucoside	C14H18O10	2	-	1.09756	0.000960012	0.00594189	403.49	8.65639	up
Labn007184	4-Hydroxybenzoyl caffeoyl rhamnoside	C22H22O10	3	-	1.09746	0.00305401	0.0100482	523.531	9.03213	up
Hmbn005951	1,3-O-Di-p-Coumaroylglycerol	C21H20O7	2	-	1.09762	0.000123581	0.00235797	619.141	9.27412	up
Wacyp04478	4-(2,6-Dihydroxybenzoyl)-3-Formyl-5-Hydroxybenzoic acid	C15H10O7	1	127448-92-4	1.09009	0.00954965	0.0198984	1040.06	10.0225	up

## Sheet: Table S7
Table S7: DL vs. DR differentially altered phenolic compounds
Index	Compounds	Formula	Level	CAS	VIP	P-value	FDR	Fold_Change	Log2FC	Type
Zmyn002323	2-Hydroxyphenylacetate	C8H8O3	3	614-75-5	1.07783	0.000674345	0.00401592	0.00363571	-8.10355	down
MWSmce387	3-O-Methylgallate	C8H8O5	3	3934-84-7	1.07776	0.000967541	0.0047019	0.0132286	-6.24019	down
Zbfn006249	2-(2-methoxymustardyl)-6-(4-hydroxycinnamic acid) glucoside	C27H30O13	3	-	1.07378	0.0329786	0.0461153	0.0189321	-5.72302	down
Safn004770	Salviaflaside*	C24H26O13	2	-	1.07725	0.00431356	0.0110726	48.2898	5.59365	up
mws1153	2'-Acetylacteoside	C31H38O16	3	94492-24-7	1.07786	7.4219e-05	0.00134177	48.6199	5.60348	up
pme2598	3,4-Dihydroxyphenylacetate*	C8H8O4	3	102-32-9	1.07779	0.000594477	0.00377219	48.95	5.61324	up
Sakn004616	Conandroside	C28H34O15	2	-	1.07469	0.00154716	0.00608232	49.6103	5.63257	up
PDN148232	1,8-dihydroxy-3-oxo-2-oxabicyclo[2.2.2]octan-5-yl (2E)-3-(3,4-dihydroxyphenyl)prop-2-enoate	C16H16O8	2	-	1.07515	0.0220248	0.0334602	52.8823	5.72471	up
WaYn005726	Salicin 6'-O-Ferulate	C23H26O10	3	-	1.07787	2.69835e-06	0.000273181	54.1912	5.75999	up
Waln003350	3-O-p-Coumaroyl Galactonic Acid*	C15H18O9	3	-	1.07297	0.0378985	0.0517095	54.28	5.76235	up
Wmyp000215	2,4,6-trimethoxyphenol 1-O-β-D-(6'-O-galloyl)-glucopyranoside*	C22H26O13	3	-	1.07444	0.0220524	0.033482	61.0019	5.93078	up
Wacyn05614	3-O-Caffeoyl-4-O-p-Coumaroylquinic acid*	C25H24O11	1	-	1.07783	0.000320577	0.00282982	61.3471	5.93892	up
mws0014	Ferulate	C10H10O4	3	537-98-4	1.07777	0.000868607	0.00453928	65.212	6.02707	up
Safn005205	Trilobatin D	C25H24O13	2	-	1.07735	0.000348137	0.00291478	80.679	6.33412	up
PDP232669	3-[(6-O-Galloyl-beta-D-glucopyranosyl)oxy]-4,5-dihydroxybenzoic acid methyl ester	C21H22O14	2	-	1.07214	0.0453141	0.0597343	82.8073	6.37169	up
mws0748	1-Caffeoylquinic acid	C16H18O9	1	1241-87-8	1.07782	0.000468807	0.0033424	83.3068	6.38036	up
Lmhn003802	Sinapoylsinapoyltartaric acid	C26H26O14	3	-	1.0773	0.00492049	0.0118382	85.2889	6.41429	up
Wacn003131	2-O-P-Coumaroylhydroxycitric Acid	C15H14O10	3	-	1.07782	0.000467157	0.0033424	91.4808	6.5154	up
Lmdn002671	Purpureaside C*	C35H46O20	3	108648-07-3	1.07766	0.00203649	0.00704147	92.2584	6.52761	up
Lmsn006063	1,6-Di-O-galloyl-2-O-Cinnamoyl-β-D-glucose	C29H26O15	3	94356-17-9	1.07717	0.00724633	0.0152077	95.8515	6.58273	up
Wasn005367	Vanilloyl Galloylglucose	C21H22O13	2	-	1.07676	0.00958739	0.0182789	96.4911	6.59232	up
Labn004481	Gentisic acid-[6''-(3-hydroxy-3-methylglutaryl)]-glucoside	C19H24O13	2	-	1.07754	0.000691246	0.00407223	97.0833	6.60115	up
Zbfn005376	2-Caffeoyl-6-(4-hydroxycinnamoyl)glucoside	C24H24O11	3	-	1.07757	0.00215115	0.00727881	97.4658	6.60682	up
Labn007184	4-Hydroxybenzoyl caffeoyl rhamnoside	C22H22O10	3	-	1.07598	0.000945808	0.00466114	100.443	6.65023	up
Waymn03248	4-O-Feruloylquinic acid	C17H20O9	1	2613-86-7	1.07717	0.000279483	0.00266621	116.69	6.86654	up
Hmbn005951	1,3-O-Di-p-Coumaroylglycerol	C21H20O7	2	-	1.07727	0.00128084	0.00544484	125.742	6.97433	up
Zbln003341	2-(2-(3,4-dihydroxyphenyl)-2-methoxyethoxy)-6-(hydroxymethyl)tetrahydro-2H-pyran-3,4,5-tri	C15H22O9	2	-	1.07755	0.00382197	0.0101825	128.827	7.0093	up
pme0241	Benzoate	C7H6O2	3	65-85-0	1.07492	0.0283882	0.0408352	130.847	7.03173	up
Lmdn004974	Syringalide A	C23H26O10	3	110344-60-0	1.07772	0.00169342	0.00635912	131.256	7.03624	up
mws0179	Chlorogenic acid methyl ester	C17H20O9	2	29708-87-0	1.07677	0.0120159	0.0214776	157.403	7.29832	up
Lahp003757	3,4,5-trimethoxyphenol-1-O-β-D-(6'-O-galloyl)glucopyranoside*	C22H26O13	3	-	1.07521	0.0248498	0.0366733	158.877	7.31176	up
Lmfp001509	1-O-Galloyl-rhamnose	C13H16O9	3	-	1.07592	0.0208937	0.032108	164.541	7.3623	up
Zbfn003303	3-(Hydroxycinnamoyl)-quinic acid*	C16H18O8	2	-	1.07139	0.00455018	0.0113969	172.259	7.42844	up
pmb3056	Homovanilloylquinic acid	C16H20O9	3	-	1.07773	0.00179358	0.00657907	172.387	7.42951	up
PDP030740	{3,4,5-trihydroxy-6...}methyl 3-(...)prop-2-enoate*	C20H26O10	1	-	1.07643	0.0165814	0.0272162	178.513	7.47988	up
Lman002731	Grevilloside F	C15H18O9	2	1094004-50-8	1.0778	0.000869847	0.00453928	179.174	7.48522	up
Rln002157	2,6-Dihydroxy-4-[...]oxybenzoic acid	C13H16O10	2	-	1.0778	0.00096978	0.0047019	189.302	7.56455	up
Lmyn001220	Mucic acid-1,4-lactone-3-O-gallate	C13H12O11	3	-	1.07787	7.66828e-06	0.000473376	189.454	7.5657	up
Zbfn005497	2-Feruloyl-6-caffeoyl glucoside	C25H26O12	3	-	1.07719	0.00824833	0.0165424	199.934	7.64338	up
pmb3068	1-O-p-Coumaroylquinic acid*	C16H18O8	2	-	1.07697	0.000177628	0.00213069	232.003	7.858	up
pmb2871	1-O-Gentisoyl-β-D-glucoside*	C13H16O9	1	23445-11-6	1.0776	0.00383287	0.0101923	241.843	7.91792	up
Zbfn005854	2,6-Di-(4-hydroxycinnamoyl)glucoside	C24H24O10	3	-	1.07787	3.15672e-05	0.000887741	253.517	7.98594	up
WapTKC018768	Rotundarpenoside A*	C20H26O10	1	1415248-39-3	1.07454	0.0344447	0.0477434	255.179	7.99536	up
pmn001613	(3,4-Dimustard acyl)-fructosyl-α-D-(...)glucoside	C45H52O23	3	-	1.07529	0.0423677	0.0567066	346.088	8.43499	up
pmn001419	p-Coumaroyl-D-glucose	C15H18O8	1	7139-64-2	1.07747	0.00223729	0.00744096	359.337	8.48919	up
WaYp005219	1-O-(p-coumaroyl) 3-Hydroxy-3-methylglutaric acid*	C15H16O7	3	-	1.0778	0.00124786	0.00534598	579.899	9.17966	up
Lmtn000940	1-O-(3,4-Dihydroxy-5-methoxy-benzoyl)-glucoside	C14H18O10	2	-	1.07787	8.01269e-05	0.00137214	710.469	9.47263	up
Wasyqn2135	Gallic Acid 4-O-Glucoside	C13H16O10	1	-	1.07761	1.79721e-05	0.000701815	717.852	9.48754	up
Rfn048602	Melilotoside	C15H18O8	1	618-67-7	1.0778	0.00205754	0.00708521	3478.57	11.7643	up
Wacyp04478	4-(2,6-Dihydroxybenzoyl)...Hydroxybenzoic acid	C15H10O7	1	127448-92-4	1.07745	0.0195357	0.0304839	21818.6	14.4133	up

## Sheet: Table S8
Table S8: SAL vs. SAR differentially altered phenolic compounds
Index	Compounds	Formula	Q1 (Da)	Q3 (Da)	Molecular weight (Da)	Ionization model	Level	Fold Change	Log2FC	Type
Lmgp003989	Dicaffeoylshikimic acid*	C25H22O11	499.13	163.04	498.1162	[M+H]+	1	1620.7	10.6624	up
PDN001542	2-O-caffeoyl glucoside	C15H18O9	341.09	179.03	342.0951	[M-H]-	2	655.5	9.35645	up
Ymjm000146	p-Hydroxyphenyl 6-O-(E)-caffeoyl-β-D-glucopyranoside*	C21H22O10	433.11	161.02	434.1213	[M-H]-	2	619.2	9.27426	up
Safn005205	Trilobatin D	C25H24O13	531.11	339.05	532.1217	[M-H]-	2	541.4	9.08055	up
Zbjn003356	1,3-O-di-Caffeoyl-4-O-glucoside Quinic Acid	C31H34O17	677.17	353.09	678.1802	[M-H]-	3	361.9	8.49945	up
Wacyn05614	3-O-Caffeoyl-4-O-p-Coumaroylquinic acid*	C25H24O11	499.12	337.09	500.1319	[M-H]-	1	263.9	8.04385	up
pmb3062	1-O-Eudesmoylquinic acid	C17H22O10	385.11	151.1	386.1213	[M-H]-	2	245	7.93664	up
pmb2654	Anthranilate-1-O-Sophoroside	C19H27NO12	460.15	117.9	461.1533	[M-H]-	3	196.1	7.61545	up
HJN003	1-O-Sinapoyl-beta-D-glucose	C17H22O10	385.11	223.06	386.1213	[M-H]-	2	155.6	7.2817	up
PDP150597	3,4,5-tri-O-caffeoylshikimic acid	C34H28O14	661.15	163.04	660.1479	[M+H]+	1	154.6	7.2724	up
mws0014	Ferulate	C10H10O4	193.05	134.04	194.0579	[M-H]-	3	153.4	7.26115	up
Lman003972	6-O-Caffeoylarbutin*	C21H22O10	433.11	161.03	434.1213	[M-H]-	2	136.7	7.09487	up
MWStz749	Eucomic acid	C11H12O6	239.06	179.04	240.0634	[M-H]-	3	125.3	6.96924	up
Rfn015183	1-O-vanilloyl-β-D-glucose	C14H18O9	329.09	167.03	330.0951	[M-H]-	2	115.2	6.848	up
Rfn05507	Methyl 3-(3,5-dihydroxyphenyl)prop-2-enoate	C10H10O4	195.06	163.04	194.0579	[M+H]+	1	99.6	6.63807	up
Rln002157	2,6-Dihydroxy-4-[3,4,5-trihydroxy-6-(hydroxymethyl)oxan-2-yl]oxybenzoic acid	C13H16O10	331.07	331.07	332.0743	[M-H]-	2	76.13	6.25039	up
Zmhn002032	4-O-(6'-O-Glucosylcaffeoylglucosyl)-4-hydroxybenzyl alcohol	C28H34O15	609.18	447.13	610.1898	[M-H]-	1	66.78	6.06134	up
Lmtn000940	1-O-(3,4-Dihydroxy-5-methoxy-benzoyl)-glucoside	C14H18O10	345.08	139.04	346.09	[M-H]-	2	56.79	5.82757	up
pmn001382	Isochlorogenic acid A*	C25H24O12	515.12	353.09	516.1268	[M-H]-	1	54.64	5.77189	up
Wasn005682	Protocatechuic acid 4-O-(6''-O-p-Coumaroyl)Glucoside	C22H22O11	461.11	153.02	462.1162	[M-H]-	3	48.75	5.60733	up
PDN158363	(1alpha,3R,4alpha,5R)-3,4,5-Trihydroxy-1-[[3-(4-hydroxy-3-methoxyphenyl)-1-oxo-2-propen-1-yl]oxy]cyclohexanecarboxylic acid	C17H20O9	367.1	191.06	368.1107	[M-H]-	2	44.88	5.488	up
PDP007970	Dracunculifoside D:(-)-Dracunculifoside D	C26H30O11	519.19	163.04	518.1788	[M+H]+	2	44.71	5.48253	up
MWSslk097	Dimethyl phthalate	C10H10O4	195.06	163.04	194.0579	[M+H]+	3	34.75	5.11894	up
PDP001108	4-O-caffeoyl-5-O-(3-hydroxy,3-methyl)glutaroylquinic acid	C22H26O13	499.14	163.04	498.1373	[M+H]+	2	34.27	5.09887	up
pmn001739	6'-O-Cinnamoyl-8-Epi-Arygioside	C25H28O12	519.15	183.1	520.1581	[M-H]-	3	34.07	5.09043	up
Lmnn002886	1'-O-(3,4-Dihydroxyphenethyl)-O-caffeoyl-glucoside	C23H26O11	477.14	179.03	478.1475	[M-H]-	2	33.87	5.08194	up
Zbfn002690	1-(4-Hydroxybenzoyl)Glucose; 25545-07-7	C13H16O8	299.08	93.03	300.0845	[M-H]-	2	27.92	4.80323	up
Zmln000668	Monogalloyl-diglucose	C19H26O15	493.12	169.01	494.1272	[M-H]-	3	27.21	4.76607	up
mws0749	4-Hydroxybenzoate	C7H6O3	137.02	93.03	138.0317	[M-H]-	1	25	4.64386	up
MWSHC2062	Ferulic β-glucoside*	C16H20O9	355.1	193.05	356.1107	[M-H]-	3	24.58	4.61941	up
Wafn002827	Dihydroferulic acid glucoside*	C16H22O9	357.12	195.07	358.1264	[M-H]-	1	24.41	4.6094	up
NK10253223	3-Methoxyanthranilate	C8H9NO3	168.06	94.06	167.0582	[M+H]+	3	23.11	4.53045	up
pmb3142	Salicylic acid-2-O-glucoside	C13H16O8	299.08	137.02	300.0845	[M-H]-	1	23.05	4.52669	up
Hmbn005951	1,3-O-Di-p-Coumaroylglycerol	C21H20O7	383.12	163.04	384.1209	[M-H]-	2	22.94	4.51979	up
MWStz404	3,4,5-Tricaffeoylquinic acid	C34H30O15	677.15	515.12	678.1585	[M-H]-	1	22.63	4.50016	up
Safn004770	Salviaflaside*	C24H26O13	521.13	359.08	522.1373	[M-H]-	2	22.58	4.49697	up
Hmmn002544	Ferulic acid-4-O-glucoside	C16H20O9	355.1	193.05	356.1107	[M-H]-	2	22.38	4.48414	up
Rdp04790	4,5-bis[[(E)-3-(3,4-dihydroxyphenyl)prop-2-enoyl]oxy]-1-hydroxy-cyclohex-2-ene-1-carboxylic acid*	C25H22O11	499.12	163.04	498.1162	[M+H]+	1	22.16	4.46989	up
WaYn002595	Salicin 6'-Sulfate	C13H18O10S	365.05	96.96	366.0621	[M-H]-	2	21.71	4.44029	up
Lmfn003035	6-O-p-Coumaroyl-β-D-glucose	C15H18O8	325.09	145.03	326.1002	[M-H]-	1	21.58	4.43162	up
Sakn004920	Isolugrandoside	C29H36O16	639.2	477.16	640.2003	[M-H]-	3	19.66	4.29719	up
Rp0029156	2,3-dihydroxycinnamic acid	C9H8O4	181.05	135.04	180.0423	[M+H]+	1	19.52	4.28688	up
MWSHC2022	Glucosyringic acid*	C15H20O10	359.1	197.05	360.1056	[M-H]-	1	18.12	4.17951	up
MWSHC20125	5-O-Caffeoylshikimic acid	C16H16O8	335.08	135.05	336.0845	[M-H]-	1	17.89	4.16108	up
PDN148232	1,8-dihydroxy-3-oxo-2-oxabicyclo[2.2.2]octan-5-yl (2E)-3-(3,4-dihydroxyphenyl)prop-2-enoate	C16H16O8	335.07	161.02	336.0845	[M-H]-	2	17.72	4.14731	up
PDP150720	4-O-(3-hydroxy,3-methyl)glutaroyl-5-O-caffeoylquinic acid	C22H26O13	499.14	163.04	498.1373	[M+H]+	2	17.6	4.1375	up
PDP158345	3,4-O-Dicaffeoyl-gamma-quinide	C25H22O11	499.12	163.04	498.1162	[M+H]+	1	0.0509	-4.29619	down
MWS0274	DL-3-Phenyllactic acid*	C9H10O3	165.06	119.05	166.063	[M-H]-	1	0.03913	-4.67558	down
Wahlp01697	Methyl 3-oxo-2-phenylpropanoate	C10H10O3	179.07	91.05	178.063	[M+H]+	3	0.0263	-5.24879	down
Zbfn002396	6-O-Dihydrocaffeoylglucose	C15H20O9	343.1	163.04	344.1107	[M-H]-	3	0.02522	-5.30929	down

## Sheet: Table S9
Table S9: DSAL vs. DSAR differentially altered phenolic compounds
Index	Compounds	Formula	Q1 (Da)	Q3 (Da)	Molecular weight (Da)	Ionization model	Level	Fold Change	Log2FC	Type
Ymjm000146	p-Hydroxyphenyl 6-O-(E)-caffeoyl-β-D-glucopyranoside*	C21H22O10	433.11	161.02	434.1213	[M-H]-	2	2522.39	11.3006	up
Lmgp003989	Dicaffeoylshikimic acid*	C25H22O11	499.13	163.04	498.1162	[M+H]+	1	2408.54	11.2339	up
Safn005205	Trilobatin D	C25H24O13	531.11	339.05	532.1217	[M-H]-	2	2325.37	11.1832	up
Wacyn05614	3-O-Caffeoyl-4-O-p-Coumaroylquinic acid*	C25H24O11	499.12	337.09	500.1319	[M-H]-	1	807.302	9.65696	up
mws0014	Ferulate	C10H10O4	193.05	134.04	194.0579	[M-H]-	3	387.758	8.59901	up
Zmcn005156	4-Feruloyl-5-O-Caffeoylquinic Acid	C26H26O12	529.13	353.08	530.1424	[M-H]-	1	274.353	8.09989	up
WapTKC018768	Rotundarpenoside A*	C20H26O10	427.16	163.04	426.1526	[M+H]+	1	261.991	8.03337	up
Zbjn003356	1,3-O-di-Caffeoyl-4-O-glucoside Quinic Acid	C31H34O17	677.17	353.09	678.1802	[M-H]-	3	207.953	7.70011	up
Safn004770	Salviaflaside*	C24H26O13	521.13	359.08	522.1373	[M-H]-	2	196.009	7.61478	up
PDN158363	(1alpha,3R,4alpha,5R)-3,4,5-Trihydroxy-1-[[3-(4-hydroxy-3-methoxyphenyl)-1-oxo-2-propen-1-yl]oxy]cyclohexanecarboxylic acid	C17H20O9	367.1	191.06	368.1107	[M-H]-	2	180.762	7.49794	up
Lman003972	6-O-Caffeoylarbutin*	C21H22O10	433.11	161.03	434.1213	[M-H]-	2	176.99	7.46753	up
mws2108	Cryptochlorogenic acid (4-O-Caffeoylquinic acid)*	C16H18O9	353.09	191.06	354.0951	[M-H]-	1	158.139	7.30505	up
Zmln000668	Monogalloyl-diglucose	C19H26O15	493.12	169.01	494.1272	[M-H]-	3	136.555	7.09334	up
PDP150597	3,4,5-tri-O-caffeoylshikimic acid	C34H28O14	661.15	163.04	660.1479	[M+H]+	1	104.717	6.71036	up
Rfn05507	Methyl 3-(3,5-dihydroxyphenyl)prop-2-enoate	C10H10O4	195.06	163.04	194.0579	[M+H]+	1	103.887	6.69887	up
PDN148232	1,8-dihydroxy-3-oxo-2-oxabicyclo[2.2.2]octan-5-yl (2E)-3-(3,4-dihydroxyphenyl)prop-2-enoate	C16H16O8	335.07	161.02	336.0845	[M-H]-	2	101.714	6.66837	up
Hmtn001302	Glucosyloxybenzoic acid*	C13H16O8	299.08	137.02	300.0845	[M-H]-	1	97.8052	6.61184	up
Rp0029156	2,3-dihydroxycinnamic acid	C9H8O4	181.05	135.04	180.0423	[M+H]+	1	95.9817	6.58469	up
PDN001542	2-O-caffeoyl glucoside	C15H18O9	341.09	179.03	342.0951	[M-H]-	2	92.3655	6.52928	up
MWSHC20125	5-O-Caffeoylshikimic acid	C16H16O8	335.08	135.05	336.0845	[M-H]-	1	85.7783	6.42254	up
Labn004481	Gentisic acid-[6''-(3-hydroxy-3-methylglutaryl)]-glucoside	C19H24O13	459.11	153.02	460.1217	[M-H]-	2	84.9447	6.40845	up
Rfn015183	1-O-vanilloyl-β-D-glucose	C14H18O9	329.09	167.03	330.0951	[M-H]-	2	81.444	6.34774	up
HJN003	1-O-Sinapoyl-beta-D-glucose	C17H22O10	385.11	223.06	386.1213	[M-H]-	2	70.5229	6.14002	up
Zmhn002032	4-O-(6'-O-Glucosylcaffeoylglucosyl)-4-hydroxybenzyl alcohol	C28H34O15	609.18	447.13	610.1898	[M-H]-	1	67.0246	6.06662	up
Waymn03248	4-O-Feruloylquinic acid	C17H20O9	367.1	193.05	368.1107	[M-H]-	1	65.7201	6.03826	up
Waptn02053	5-{[2-O-(beta-d-apiofuranosyl)-beta-d-glucopyranosyl]oxy}-2-hydroxybenzoic acid*	C18H24O13	447.11	152.01	448.1217	[M-H]-	1	61.8148	5.94988	up
pmn001382	Isochlorogenic acid A*	C25H24O12	515.12	353.09	516.1268	[M-H]-	1	61.285	5.93746	up
Li512115	Isochlorogenic acid b*	C25H24O12	515.12	353.09	516.1268	[M-H]-	1	57.7198	5.851	up
pmn001420	1-Caffeoyl-beta-D-glucose*	C15H18O9	341.09	179.04	342.0951	[M-H]-	1	57.3716	5.84226	up
PDP007970	Dracunculifoside D:(-)-Dracunculifoside D	C26H30O11	519.19	163.04	518.1788	[M+H]+	2	57.3398	5.84147	up
mws0178	Chlorogenate*	C16H18O9	353.09	191.06	354.0951	[M-H]-	1	54.4526	5.76693	up
Lakn002165	Protocatechuic acid glucosyl xyloside*	C18H24O13	447.12	152.01	448.1217	[M-H]-	1	52.1814	5.70546	up
Lmnn002886	1'-O-(3,4-Dihydroxyphenethyl)-O-caffeoyl-glucoside	C23H26O11	477.14	179.03	478.1475	[M-H]-	2	51.5585	5.68814	up
PDP001108	4-O-caffeoyl-5-O-(3-hydroxy,3-methyl)glutaroylquinic acid	C22H26O13	499.14	163.04	498.1373	[M+H]+	2	44.2949	5.46907	up
mws0179	Chlorogenic acid methyl ester	C17H20O9	367.1	190.9	368.1107	[M-H]-	2	41.1697	5.36351	up
Lmtn000940	1-O-(3,4-Dihydroxy-5-methoxy-benzoyl)-glucoside	C14H18O10	345.08	139.04	346.09	[M-H]-	2	39.1865	5.29229	up
pmb2871	1-O-Gentisoyl-β-D-glucoside*	C13H16O9	315.07	153.02	316.0794	[M-H]-	1	34.7298	5.1181	up
PDP157123	m-Hydroxyphenylpyruvic acid	C9H8O4	181.05	135.04	180.0423	[M+H]+	2	32.9489	5.04216	up
MWStz749	Eucomic acid	C11H12O6	239.06	179.04	240.0634	[M-H]-	3	32.7498	5.03342	up
pmb3062	1-O-Eudesmoylquinic acid	C17H22O10	385.11	151.1	386.1213	[M-H]-	2	32.5703	5.02549	up
pmb2654	Anthranilate-1-O-Sophoroside	C19H27NO12	460.15	117.9	461.1533	[M-H]-	3	31.5961	4.98167	up
MWSslk097	Dimethyl phthalate	C10H10O4	195.06	163.04	194.0579	[M+H]+	3	28.3062	4.82304	up
Hmbn005951	1,3-O-Di-p-Coumaroylglycerol	C21H20O7	383.12	163.04	384.1209	[M-H]-	2	25.4582	4.67006	up
PDP227060	(1r,2s,3s,4r)-2,4-bis({[(2e)-3-(3,4-dihydroxyphenyl)prop-2-enoyl]oxy})-1,3-dihydroxycyclohexane-1-carboxylic acid	C25H24O12	517.13	163.04	516.1268	[M+H]+	1	24.9779	4.64258	up
mws0749	4-Hydroxybenzoate	C7H6O3	137.02	93.03	138.0317	[M-H]-	1	24.8965	4.63787	up
Wafn002827	Dihydroferulic acid glucoside*	C16H22O9	357.12	195.07	358.1264	[M-H]-	1	24.3661	4.6068	up
PDN001465	3-O-(4'-O-caffeoylglucosyl)quinic acid	C22H28O14	515.13	191.06	516.1479	[M-H]-	1	24.1301	4.59276	up
Wasyqn2135	Gallic Acid 4-O-Glucoside	C13H16O10	331.07	168.01	332.0743	[M-H]-	1	23.4862	4.55374	up
pmn001739	6'-O-Cinnamoyl-8-Epi-Arygioside	C25H28O12	519.15	183.1	520.1581	[M-H]-	3	22.7993	4.51091	up
PDP150410	4-trans-caffeoylglucaric acid	C15H16O11	373.08	163.04	372.0693	[M+H]+	2	0.0547478	-4.19106	down
